# Supplementary material for: Comparative chloroplast genome analysis of Ficus (Moraceae): Insight into adaptive evolution and mutational hotspot regions
Source: Front Plant Sci. 2022 Sep 15;13:965335. doi: 10.3389/fpls.2022.965335 (PMC9521400; doi:10.3389/fpls.2022.965335)
Supplement: Supplementary file 1 [file Data_Sheet_1.ZIP]

Archive with 13 entries (13 files):
- Supplementary Material/Supplementary Figure 1.pdf
- Supplementary Material/Supplementary Figure 2.pdf
- Supplementary Material/Supplementary Figure 3.pdf
- Supplementary Material/Supplementary Figure 4.pdf
- Supplementary Material/Supplementary Figure 5.pdf
- Supplementary Material/Supplementary Table 1.xls
- Supplementary Material/Supplementary Table 2.xls
- Supplementary Material/Supplementary Table 3.xls
- Supplementary Material/Supplementary Table 4.xls
- Supplementary Material/Supplementary Table 5.xls
- Supplementary Material/Supplementary Table 6.xls
- Supplementary Material/Supplementary Table 7.xls
- Supplementary Material/Supplementary Table 8.xls
