# Supplementary material for: Comparative chloroplast genome analysis of Ficus (Moraceae): Insight into adaptive evolution and mutational hotspot regions
Source: Front Plant Sci. 2022 Sep 15;13:965335. doi: 10.3389/fpls.2022.965335 (PMC9521400; doi:10.3389/fpls.2022.965335)
Supplement: Supplementary file 1 [file Data_Sheet_1.ZIP › Supplementary Material/Supplementary Table 1.xls]

## Sheet: Sheet1
Supplementary Table 1. Samples information
	Species	Subgenus	Section	Life-forms		Accession number	Voucher	Reproduction	Pollination mode	Distribution	Locality
1	F. beipeiensis	Sycomorus	Sycomorus	Big tree	this study	ON711001, ON711002	FB1-2, FB1-3	Functional Dioecy	Active	Eurasia	ChongQing, China
2	F. auriculata	Sycomorus	Sycomorus	Big tree	this study	ON711000	BN-FA10	Functional Dioecy	Active	Eurasia	Xishuangbanna, Yunnan, China
3	F. hainanensis	Sycomorus	Sycomorus	Big tree	this study	ON711003	FSP2	Functional Dioecy	Active	Eurasia	Xishuangbanna, Yunnan, China
4	F. oligodon	Sycomorus	Sycomorus	Big tree	this study	ON711008	BN-FO6	Functional Dioecy	Active	Eurasia	Xishuangbanna, Yunnan, China
5	F. northern	Sycomorus	Sycomorus	Big tree	this study	ON711006, ON711007	GMFO13, GMFO17	Functional Dioecy	Active	Eurasia	Gengma, Yunnan, China
6	F. religiosa	Urostigma	Urostigma	Big tree	this study	ON711010	out5	Monoecy	Active	Eurasia	Xishuangbanna, Yunnan, China
7	F. tinctoria	Sycidium	Palaeomorphe	Tree, Epiphyte	this study	ON711011, ON711012	out7, out8	Functional Dioecy	Active	Eurasia + Australasia	Xishuangbanna, Yunnan, China
8	F. ischnopoda	Ficus	Ficus	Small tree	this study	ON711004	out9	Functional Dioecy	Active	Eurasia	Xishuangbanna, Yunnan, China
9	F. langkokensis	Ficus	Eriosycea	Tree	this study	ON711005	out10	Functional Dioecy	Active	Eurasia	Xishuangbanna, Yunnan, China
10	F. pumila	Synoecia	Rhizocladus	Shrub, Epiphyte	this study	ON711009	out12	Functional Dioecy	Passive	Eurasia	Xishuangbanna, Yunnan, China
1	F. religiosa	Urostigma	Urostigma	Big tree	BIG Data Center	PRJCA002187	WG62	Monoecy	Active	Eurasia	/
2	F. microcarpa	Urostigma	Urostigma	Tree	BIG Data Center	PRJCA002187	Fm	Monoecy	Active	Eurasia + Australasia	/
3	F. cyrtophylla	Sycidium	Sycidium	Small tree	BIG Data Center	PRJCA002187	W22, WG72	Functional Dioecy	Passive	Eurasia	/
4	F. esquiroliana	Ficus	Ficus	Small tree or Shrub	BIG Data Center	PRJCA002187	W24, WG80	Functional Dioecy	/	Eurasia	/
5	F. gasparriniana	Ficus	Ficus	Shrub	BIG Data Center	PRJCA002187	W26, WG78	Functional Dioecy	Passive	Eurasia	/
6	F. sagittata	Synoecia	Rhizocladus	Tree, Epiphyte	BIG Data Center	PRJCA002187	WG86	Functional Dioecy	Active	Eurasia + Australasia	/
7	F. vasculosa	Pharmacosycea	Oreosycea	Tree	BIG Data Center	PRJCA002187	W28, WG90	Monoecy	Active	Eurasia	/
8	F. aurea	Urostigma	Americana	Epiphyte, Strangler, Big tree	BIG Data Center	PRJCA002187	W29, WG69	Monoecy	Active	Neotropics	/
9	F. maxima	Pharmacosycea	Pharmacosycea	Small tree	BIG Data Center	PRJCA002187	W30, WG112	Monoecy	Passive	Neotropics	/
10	F. adhatodifolia	Pharmacosycea	Pharmacosycea	Big tree or Tree	BIG Data Center	PRJCA002187	W36, WG105	Monoecy	Passive	Neotropics	/
11	F. microdictya	Sycomorus	Papuasyce	Tree	BIG Data Center	PRJCA002187	W53, WG157	Functional Dioecy	Active	Australasia	/
12	F. cyathistipula	Urostigma	Galoglychia	Epiphyte, Strangler, Small tree, Shrub	BIG Data Center	PRJCA002187	WG71	Monoecy	Active	Afrotropics	/
13	F. carica	Ficus	Ficus	Shrub	BIG Data Center	PRJCA002187	WG116	Functional Dioecy	Passive	Eurasia	/
1	F. carica	Ficus	Ficus	Shrub	Genbank	NC_035237	/	Functional Dioecy	Passive	Eurasia	/
2	F. hainanensis	Sycomorus	Sycomorus	Big tree	Genbank	OK078619	/	Functional Dioecy	Active	Eurasia	/
3	F. auriculata	Sycomorus	Sycomorus	Big tree	Genbank	OK078618	/	Functional Dioecy	Active	Eurasia	/
4	F. oligodon	Sycomorus	Sycomorus	Big tree	Genbank	OK077763	/	Functional Dioecy	Active	Eurasia	/
5	F. erecta	Ficus	Ficus	Shrub	Genbank	MT093220	/	Functional Dioecy	Active	Eurasia	/
6	F. hirta	Ficus	Eriosycea	Small tree or Shrub	Genbank	NC_051532	/	Functional Dioecy	Passive	Eurasia	/
Outgroup											/
1	Morus alba	Morus	Morus	Tree or Shrub	BIG Data Center	PRJCA002187	WG120	Functional Dioecy	/	Eurasia	/
2	Antiaris toxicaria	Antiaris	/	Tree	BIG Data Center	PRJCA002187	WG61	Monoecy	/	Eurasia + Australasia+Afrotropics	/
