# Supplementary material for: Comparative chloroplast genome analysis of Ficus (Moraceae): Insight into adaptive evolution and mutational hotspot regions
Source: Front Plant Sci. 2022 Sep 15;13:965335. doi: 10.3389/fpls.2022.965335 (PMC9521400; doi:10.3389/fpls.2022.965335)
Supplement: Supplementary file 1 [file Data_Sheet_1.ZIP › Supplementary Material/Supplementary Table 2.xls]

## Sheet: Sheet1
Supplementary Table 2. Summary features of the 24 Ficus species chloroplast genomes characterized
Sample	Genome Size (bp GC%)	LSC (bp GC%)	SSC (bp GC%)	IR (bp GC%)
F. auriculata_OK078618	160373 (35.90)	88603 (33.50)	20062 (29.00)	25854 (42.70)
F. auriculata_BN-FA10	160352 (35.90)	88582 (33.50)	20062 (29.00)	25854 (42.70)
F. hainanensis_FSP2	160358 (35.90)	88589 (33.50)	20061 (29.00)	25854 (42.70)
F. hainanensis_OK078619	160358 (35.90)	88589 (33.50)	20061 (29.00)	25854 (42.70)
F. oligodon_OK077763	160365 (35.90)	88594 (33.50)	20063 (29.00)	25854 (42.70)
F. oligodon_BN-FO6	160344 (35.90)	88573 (33.50)	20063 (29.00)	25854 (42.70)
F.northern_GMFO13	160436 (35.90)	88699 (33.50)	20035 (29.00)	25851 (42.70)
F.northern_GMFO17	160436 (35.90)	88699 (33.50)	20035 (29.00)	25851 (42.70)
F. beipeiensis_FB1-2	160595 (35.90)	88683 (33.50)	20160 (28.90)	25876 (42.60)
F. beipeiensis_FB1-3	160595 (35.90)	88683 (33.50)	20160 (28.90)	25876 (42.60)
F. sagittata_WG86	160286 (36.10)	88407 (33.70)	20141 (29.20)	25869 (42.70)
F. microdictya_W53	160535 (35.90)	88667 (33.50)	20126 (29.00)	25871 (42.60)
F. microdictya_WG157	160535 (35.90)	88667 (33.50)	20126 (29.00)	25871 (42.60)
F. religiosa_out5	160627 (35.90)	88815 (33.50)	20106 (28.90)	25853 (42.60)
F. religiosa_WG62	160657 (35.90)	88873 (33.50)	20124 (28.90)	25830 (42.70)
F. microcarpa_Fm	160330 (35.90)	88540 (33.60)	20018 (28.90)	25886 (42.60)
F. vasculosa_W28	160599 (35.90)	88690 (33.60)	20119 (29.00)	25895 (42.60)
F. vasculosa_WG90	160599 (35.90)	88690 (33.60)	20119 (29.00)	25895 (42.60)
F. gasparriniana_W26	160446 (35.90)	88494 (33.60)	20140 (28.90)	25906 (42.60)
F. gasparriniana_WG78	160446 (35.90)	88494 (33.60)	20140 (28.90)	25906 (42.60)
F. langkokensis_out10	159929 (36.00)	88215 (33.70)	19890 (29.30)	25912 (42.60)
F. pumila_out12	160276 (36.00)	88397 (33.60)	20101 (29.10)	25889 (42.70)
F. esquiroliana_W24	160332 (35.90)	88434 (33.60)	20092 (29.00)	25903 (42.60)
F. esquiroliana_WG80	160332 (35.90)	88434 (33.60)	20092 (29.00)	25903 (42.60)
F. hirta_NC_051532	160357 (35.90)	88427 (33.60)	20136 (29.00)	25897 (42.60)
F. tinctoria_out7	160258 (36.00)	88451 (33.60)	20087 (29.10)	25860 (42.60)
F. tinctoria_out8	160440 (35.90)	88633 (33.60)	20087 (29.10)	25860 (42.60)
F. ischnopoda_out9	160234 (35.90)	88440 (33.60)	20020 (29.10)	25887 (42.60)
F. cyrtophylla_W22	160493 (35.90)	88622 (33.50)	20085 (29.00)	25893 (42.60)
F. cyrtophylla_WG72	160499 (35.90)	88628 (33.50)	20085 (29.00)	25893 (42.60)
F. erecta_MT093220	160603 (35.90)	88640 (33.50)	20165 (28.90)	25899 (42.60)
F. carica_NC_035237	160602 (35.90)	88661 (33.50)	20137 (28.90)	25902 (42.60)
F. carica_WG116	160602 (35.90)	88661 (33.50)	20137 (28.90)	25902 (42.60)
F. aurea_W29	160524 (35.90)	88650 (33.50)	20102 (28.90)	25886 (42.60)
F. aurea_WG69	160524 (35.90)	88650 (33.50)	20102 (28.90)	25886 (42.60)
F. cyathistipula_WG71	160466 (35.90)	88537 (33.50)	20145 (28.90)	25892 (42.60)
F. maxima_W30	160461 (35.90)	88776 (33.50)	19871 (29.10)	25907 (42.60)
F. maxima_WG112	160461 (35.90)	88776 (33.50)	19871 (29.10)	25907 (42.60)
F. adhatodifolia_W36	160560 (35.90)	88858 (33.40)	19878 (29.10)	25912 (42.60)
F. adhatodifolia_WG105	160560 (35.90)	88858 (33.40)	19878 (29.10)	25912 (42.60)
Antiaris toxicaria_WG61	161941 (35.80)	89990 (33.40)	20107 (29.00)	25922 (42.60)
Morus alba_WG120	159316 (36.20)	88124 (33.80)	19812 (29.20)	25690 (42.90)
