# Supplementary material for: Comparative chloroplast genome analysis of Ficus (Moraceae): Insight into adaptive evolution and mutational hotspot regions
Source: Front Plant Sci. 2022 Sep 15;13:965335. doi: 10.3389/fpls.2022.965335 (PMC9521400; doi:10.3389/fpls.2022.965335)
Supplement: Supplementary file 1 [file Data_Sheet_1.ZIP › Supplementary Material/Supplementary Table 3.xls]

## Sheet: Sheet1
Supplementary Table 3. Simple sequence repeats (SSRs) analyses of 24 Ficus species chloroplast genomes
SSR type	Repeat unit	F. gasparriniana WG78 (W26)	F. langkokensis out10	F. esquiroliana WG80 (W24)	F. hirta NC_051532	F. ischnopoda out9	F. erecta MT093220	F. carica WG116 (NC_035237)	Mean in Ficus
Mono	A/T	54	43	53	56	59	60	55	54.2
	C/G	1	1	1	1	2	1	0	0.9
Mono%	/	0.696203	0.628571	0.658537	0.670588	0.717647	0.717647	0.696203	0.6794
Di	AG/CT	1	1	1	1	1	1	1	1
	AT/AT	20	19	21	21	17	17	17	19
Di%	/	0.256098	0.285714	0.268293	0.258824	0.211765	0.211765	0.227848	0.2466
Tri	AAG/CTT	1	1	1	1	1	1	1	1
	AAT/ATT	4	4	4	4	4	4	4	4
Tri%	/	0.0609756	0.0714286	0.0609756	0.0588235	0.0588235	0.0588235	0.0632911	0.0617
Tetra	AGAT/ATCT	1	1	1	1	1	1	1	1
Tetra%	/	0.0121951	0.0142857	0.0121951	0.0117647	0.0117647	0.0117647	0.0126582	0.0123
Penta	/	0	0	0	0	0	0	0	0
Total	/	82	70	82	85	85	85	79	81.1
SSR type	Repeat unit	F. auriculata BN-FA10 (OK078618)	F. hainanensis FSP2 (OK078619)	F. oligodon BNFO6 (OK077763)	F. northern GMFO13 (GMFO17)	F. beipeiensis FB1-2 (FB1-3)	F. microdictya WG157 (W53)	Mean in Sycomorus
Mono	A/T	59	60	58	52	58	63	58.33
	C/G	1	1	1	1	0	1	0.83
Mono%	/	0.722892	0.72619	0.719512	0.688312	0.725	0.719101	0.7171
Di	AG/CT	1	1	1	1	1	1	1
	AT/AT	17	17	17	18	15	19	17.17
Di%	/	0.216867	0.214286	0.219512	0.246753	0.2	0.224719	0.2202
Tri	AAG/CTT	1	1	1	1	1	1	1
	AAT/ATT	3	3	3	3	3	3	3
Tri%	/	0.0481928	0.047619	0.0487805	0.0519481	0.05	0.0449438	0.0485
Tetra	AGAT/ATCT	1	1	1	1	1	1	1
Tetra%	/	0.0120482	0.0119048	0.0121951	0.012987	0.0125	0.011236	0.0121
Penta	AAAAT/ATTTT	0	0	0	0	1	0	0.17
Penta%	/	0	0	0	0	0.0125	0	0.002
Total	/	83	84	82	77	80	89	82.5
SSR type	Repeat unit	F. religiosa WG62 (out5)	F. microcarpa Fm	F. aurea WG69 (W29)	F. cyathistipula WG71	Mean in Urostigma
Mono	A/T	60 (62)	59	62	62	61.17
	C/G	0 (1)	1	1	3	1.17
Mono%	/	69.77% (71.59%)	0.714286	0.724138	0.747126	0.7201
Di	AG/CT	1	1	1	1	1
	AT/AT	18 (19)	18	16	17	17.33
Di%	/	22.09% (22.73%)	0.22619	0.195402	0.206897	0.2119
Tri	AAG/CTT	1	1	1	1	1
	AAT/ATT	4 (3)	3	4	2	3.33
Tri%	/	5.81% (4.55%)	0.047619	0.0574713	0.0344828	0.0501
Tetra	AGAT/ATCT	1	1	1	1	1
	AAAC/GTTT	1 (0)	0	0	0	0.17
	AATT/AATT	0	0	1	0	0.33
Tetra%	/	2.33% (1.14%)	0.0119048	0.0229885	0.0114943	0.0173
Penta	/	0	0	0	0	0
Total	/	86 (88)	84	87	87	86.5
SSR type	Repeat unit	F. vasculosa WG90 (W28)	F. maxima WG112 (W30)	F. adhatodifolia WG105 (W36)	Mean in Pharmacosycea
Mono	A/T	62	56	57	58.33
	C/G	1	1	1	1
Mono%	/	0.715909	0.686747	0.674419	0.6926
Di	AG/CT	1	1	1	1
	AT/AT	18	20	21	19.67
Di%	/	0.215909	0.253012	0.255814	0.2413
Tri	AAG/CTT	1	1	1	1
	AAT/ATT	3	3	3	3
	ACT/AGT	0	0	1	0.33
Tri%	/	0.0454545	0.0481928	0.0581395	0.0505
Tetra	AGAT/ATCT	1	1	1	1
	AAAT/ATTT	1	0	0	0.33
Tetra%	/	0.0227273	0.0120482	0.0116279	0.0155
Penta	/	0	0	0	0
Total	/	88	83	86	85.66
SSR type	Repeat unit	F. tinctoria out7 (out8)	F. cyrtophylla WG72 (W22)	Mean in Sycidium
Mono	A/T	56	55	55.5
	C/G	0	1	0.5
Mono%	/	0.708861	0.7	0.7044
Di	AG/CT	1	1	1
	AT/AT	16	16	16
Di%	/	0.21519	0.2125	0.2138
Tri	AAG/CTT	1	1	1
	AAT/ATT	4	4	4
	AGC/CTG	0	1	0.5
Tri%	/	0.0632911	0.075	0.0692
Tetra	AGAT/ATCT	1	1	1
Tetra%	/	0.0126582	0.0125	0.0126
Penta	/	0	0	0
Total	/	79	80	79.5
SSR type	Repeat unit	F. sagittata WG86	F. pumila out12	Mean in Synoecia
Mono	A/T	40	50	45
	C/G	2	2	2
Mono%	/	0.626866	0.658228	0.6438
Di	AG/CT	1	1	1
	AT/AT	18	21	19.5
Di%	/	0.283582	0.278481	0.2808
Tri	AAG/CTT	1	1	1
	AAT/ATT	3	3	3
	AGC/CTG	1	0	0.5
Tri%	/	0.0746269	0.0506329	0.0616
Tetra	AGAT/ATCT	1	1	1
Tetra%	/	0.0149254	0.0126582	0.0137
Penta	/	0	0	0
Total	/	67	79	73
