# Supplementary material for: Comparative chloroplast genome analysis of Ficus (Moraceae): Insight into adaptive evolution and mutational hotspot regions
Source: Front Plant Sci. 2022 Sep 15;13:965335. doi: 10.3389/fpls.2022.965335 (PMC9521400; doi:10.3389/fpls.2022.965335)
Supplement: Supplementary file 1 [file Data_Sheet_1.ZIP › Supplementary Material/Supplementary Table 4.xls]

## Sheet: Sheet1
Supplementary Table 4. Selective pressure analysis of 17 protein-coding gene datasets in Ficuschloroplast genomes (Site model)
Gene or Gene group	Model	Number of parameters (np)	Log‐likelihood (lnL) values	Estimates of parameters				Positive selection site
accD	M1a: nearly neutral	72	-2558.01	P	0.71267	0.28733		Not Allowed
				ω	0.09756	1
	M2a: selection	74	-2554.28	P	0.98051	0	0.01949	None
				ω	0.29639	1	7.59672
atp	M1a: nearly neutral	72	-7975.16	P	0.88111	0.11889		Not Allowed
				ω	0	1
	M2a: selection	74	-7972.59	P	0.98931	0	0.01069	None
				ω	0.07535	1	6.71553
ccsA	M1a: nearly neutral	72	-1619.62	P	0.91051	0.08949		Not Allowed
				ω	0.18322	1
	M2a: selection	74	-1619.61	P	0.98572	0	0.01428	None
				ω	0.22376	1	2.61239
cemA	M1a: nearly neutral	72	-1147.42	P	0.99999	1e-05		Not Allowed
				ω	0.2194	1
	M2a: selection	74	-1147.42	P	1	0	0	None
				ω	0.2194	1	1
clpP	M1a: nearly neutral	72	-1097.79	P	0.39728	0.60272		Not Allowed
				ω	0	1
	M2a: selection	74	-1083.7	P	0.5009	0.33694	0.16215	None
				ω	0	1	13.9159
matK	M1a: nearly neutral	72	-2735.59	P	0.64619	0.35381		Not Allowed
				ω	0	1
	M2a: selection	74	-2735.53	P	0.67282	0	0.32718	None
				ω	0	1	1.13173
ndh	M1a: nearly neutral	72	-17718.6	P	0.87739	0.12261		Not Allowed
				ω	0.0652	1
	M2a: selection	74	-17707.6	P	0.92122	0.07617	0.00262	None
				ω	0.10146	1	12.7952
pet	M1a: nearly neutral	72	-3854.84	P	0.88946	0.11054		Not Allowed
				ω	0	1
	M2a: selection	74	-3853.99	P	0.89555	0.10077	0.00368	None
				ω	0	1	7.61903
psa	M1a: nearly neutral	72	-7755.89	P	0.94001	0.05999		Not Allowed
				ω	0	1
	M2a: selection	74	-7754.83	P	0.96199	0	0.03801	None
				ω	0	1	1.82317
psb	M1a: nearly neutral	72	-10355.4	P	0.9287	0.0713		Not Allowed
				ω	0.00584	1
	M2a: selection	74	-10355.4	P	0.92864	0.04127	0.03008	None
				ω	0.00579	1	1
rcbL	M1a: nearly neutral	72	-2607.36	P	0.86949	0.13051		Not Allowed
				ω	0	1
	M2a: selection	74	-2572.91	P	0.89856	0.05053	0.0509	None
				ω	0	1	8.43556
rpl	M1a: nearly neutral	72	-4844.88	P	0.80238	0.19762		Not Allowed
				ω	0.01228	1
	M2a: selection	74	-4843.34	P	0.99287	0	0.00713	None
				ω	0.16409	1	9.11069
rpo	M1a: nearly neutral	72	-18030.3	P	0.77078	0.22922		Not Allowed
				ω	0.02179	1
	M2a: selection	74	-18021.4	P	0.81599	0.18073	0.00328	None
				ω	0.06647	1	10.2785
rps	M1a: nearly neutral	72	-8414.2	P	0.75579	0.24421		Not Allowed
				ω	0.00149	1
	M2a: selection	74	-8414.2	P	0.75582	0.10283	0.14135	None
				ω	0.00152	1	1
ycf1	M1a: nearly neutral	72	-11303.8	P	0.5264	0.4736		Not Allowed
				ω	0	1
	M2a: selection	74	-11279.3	P	0.59044	0.37928	0.03028	None
				ω	0.1155	1	7.60137
ycf2	M1a: nearly neutral	72	-10287.6	P	0.47186	0.52814		Not Allowed
				ω	0	1
	M2a: selection	74	-10279.3	P	0.85046	0.12255	0.027	None
				ω	0.33069	1	11.5865
ycf3.4	M1a: nearly neutral	72	-1704.14	P	0.99999	1e-05		Not Allowed
				ω	0.21308	1
	M2a: selection	74	-1704.14	P	1	0	0	None
				ω	0.21308	1	1
