# Supplementary material for: Comparative chloroplast genome analysis of Ficus (Moraceae): Insight into adaptive evolution and mutational hotspot regions
Source: Front Plant Sci. 2022 Sep 15;13:965335. doi: 10.3389/fpls.2022.965335 (PMC9521400; doi:10.3389/fpls.2022.965335)
Supplement: Supplementary file 1 [file Data_Sheet_1.ZIP › Supplementary Material/Supplementary Table 5.xls]

## Sheet: Sheet1
Supplementary Table 5. Selective pressure analysis of 17 protein-coding gene datasets in Ficus chloroplast genomes (Branch-site model)
Gene or Gene group	Model	Number of parameters (np)	Log‐likelihood (lnL) values	Estimates of parameters					Likelihood ratio test p-value	Positive sites
accD	Alternative model a	74	-2558.02	Site class	0	1	2a	2b	0.970281
				f	0.58921	0.23759	0.12343	0.04977
				ω0	0.09753	1	0.09753	1
				ω1	0.09753	1	3.49116	3.49116
	Null model a0	73	-2558.02	1						Not Allowed
	Alternative model b	74	-2558.02	Site class	0	1	2a	2b	0.978386
				f	0.57398	0.23145	0.13866	0.05591
				ω0	0.09753	1	0.09753	1
				ω1	0.09753	1	3.90663	3.90663
	Null model b0	73	-2558.02	1						Not Allowed
	Alternative model c	74	-2558.01	Site class	0	1	2a	2b	0.977183	191 E 0.526
				f	0.71264	0.28736	0	0
				ω0	0.09753	1	0.09753	1
				ω1	0.09753	1	1	1
	Null model c0	73	-2558.02	1						Not Allowed
	Alternative model d	74	-2557.42	Site class	0	1	2a	2b	0.53743	163 R 0.903
				f	0	0	0.71488	0.28512
				ω0	0.0914	1	0.0914	1
				ω1	0.0914	1	87.8123	87.8123
	Null model d0	73	-2557.61	1						Not Allowed
	Alternative model e	74	-2558.02	Site class	0	1	2a	2b	0.979257
				f	0.57668	0.23254	0.13595	0.05482
				ω0	0.09753	1	0.09753	1
				ω1	0.09753	1	3.7942	3.7942
	Null model e0	73	-2558.02	1						Not Allowed
	Alternative model f	74	-2557.51	Site class	0	1	2a	2b	0.541752	468 P 0.883
				f	0	0	0.72023	0.27977
				ω0	0.09772	1	0.09772	1
				ω1	0.09772	1	82.0163	82.0163
	Null model f0	73	-2557.7	1						Not Allowed
atp	Alternative model a	74	-7975.16	Site class	0	1	2a	2b	0.990359
				f	0.74684	0.10077	0.13427	0.01812
				ω0	0	1	0	1
				ω1	0	1	3.20102	3.20102
	Null model a0	73	-7975.16	1						Not Allowed
	Alternative model b	74	-7975.16	Site class	0	1	2a	2b	0.95472
				f	0.75204	0.10148	0.12907	0.01742
				ω0	0	1	0	1
				ω1	0	1	3.7259	3.7259
	Null model b0	73	-7975.17	1						Not Allowed
	Alternative model c	74	-7975.16	Site class	0	1	2a	2b	0.998872
				f	0.88111	0.11889	0	0
				ω0	0	1	0	1
				ω1	0	1	1	1
	Null model c0	73	-7975.16	1						Not Allowed
	Alternative model d	74	-7975.16	Site class	0	1	2a	2b	0.990035
				f	0.87698	0.11833	0.00414	0.00056
				ω0	0	1	0	1
				ω1	0	1	1	1
	Null model d0	73	-7975.16	1						Not Allowed
	Alternative model e	74	-7975.02	Site class	0	1	2a	2b	0.995348	506 Q 0.665 1416 G 0.661
				f	0.82344	0.10916	0.05951	0.00789
				ω0	0	1	0	1
				ω1	0	1	1	1
	Null model e0	73	-7975.02	1						Not Allowed
	Alternative model f	74	-7974.35	Site class	0	1	2a	2b	0.995348	400 A 0.708 477 S 0.718 632 D 0.729
				f	0.73127	0.0942	0.15462	0.01992
				ω0	0	1	0	1
				ω1	0	1	1	1
	Null model f0	73	-7974.35	1						Not Allowed
ccsA	Alternative model a	74	-1619.62	Site class	0	1	2a	2b	0.986649
				f	0.80497	0.07911	0.10554	0.01037
				ω0	0.18322	1	0.18322	1
				ω1	0.18322	1	3.5231	3.5231
	Null model a0	73	-1619.62	1						Not Allowed
	Alternative model b	74	-1619.62	Site class	0	1	2a	2b	0.981256
				f	0.8027	0.0789	0.10781	0.0106
				ω0	0.18322	1	0.18322	1
				ω1	0.18322	1	3.81305	3.81305
	Null model b0	73	-1619.62	1						Not Allowed
	Alternative model c	74	-1619.62	Site class	0	1	2a	2b	0.989845
				f	0.9105	0.0895	0	0
				ω0	0.18322	1	0.18322	1
				ω1	0.18322	1	1	1
	Null model c0	73	-1619.62	1						Not Allowed
	Alternative model d	74	-1619.62	Site class	0	1	2a	2b	0.971909
				f	0.785	0.07716	0.12551	0.01234
				ω0	0.18322	1	0.18322	1
				ω1	0.18322	1	3.70065	3.70065
	Null model d0	73	-1619.62	1						Not Allowed
	Alternative model e	74	-1612.79	Site class	0	1	2a	2b	0.000252441***	315 L 0.915 316 T 0.890
				f	0.99334	0	0.00666	0
				ω0	0.23821	1	0.23821	1
				ω1	0.23821	1	999	999
	Null model e0	73	-1619.49	1						Not Allowed
	Alternative model f	74	-1619.62	Site class	0	1	2a	2b	0.967462
				f	0.9105	0.0895	0	0
				ω0	0.18322	1	0.18322	1
				ω1	0.18322	1	1	1
	Null model f0	73	-1619.62	1						Not Allowed
cemA	Alternative model a	74	-1147.42	Site class	0	1	2a	2b	0.983379
				f	0.99999	0	1e-05	0
				ω0	0.2194	1	0.2194	1
				ω1	0.2194	1	3.28742	3.28742
	Null model a0	73	-1147.42	1						Not Allowed
	Alternative model b	74	-1147.42	Site class	0	1	2a	2b	0.983885
				f	0.99999	0	1e-05	0
				ω0	0.2194	1	0.2194	1
				ω1	0.2194	1	3.50861	3.50861
	Null model b0	73	-1147.42	1						Not Allowed
	Alternative model c	74	-1147.42	Site class	0	1	2a	2b	0.978923
				f	1	0	0	0
				ω0	0.2194	1	0.2194	1
				ω1	0.2194	1	3.2014	3.2014
	Null model c0	73	-1147.42	1						Not Allowed
	Alternative model d	74	-1147.42	Site class	0	1	2a	2b	0.998404
				f	0.99999	0	1e-05	0
				ω0	0.2194	1	0.2194	1
				ω1	0.2194	1	3.19748	3.19748
	Null model d0	73	-1147.42	1						Not Allowed
	Alternative model e	74	-1146.5	Site class	0	1	2a	2b	0.459202	191 S 0.918
				f	0	0	1	0
				ω0	0.2061	1	0.2061	1
				ω1	0.2061	1	48.0598	48.0598
	Null model e0	73	-1146.77	1						Not Allowed
	Alternative model f	74	-1147.42	Site class	0	1	2a	2b	0.987335
				f	1	0	0	0
				ω0	0.2194	1	0.2194	1
				ω1	0.2194	1	1	1
	Null model f0	73	-1147.42	1						Not Allowed
clpP	Alternative model a	74	-1097.79	Site class	0	1	2a	2b	0.997743
				f	0.39223	0.59507	0.00505	0.00766
				ω0	0	1	0	1
				ω1	0	1	1	1
	Null model a0	73	-1097.79	1						Not Allowed
	Alternative model b	74	-1097.79	Site class	0	1	2a	2b	0.98906
				f	0.31508	0.47803	0.08219	0.1247
				ω0	0	1	0	1
				ω1	0	1	3.84414	3.84414
	Null model b0	73	-1097.79	1						Not Allowed
	Alternative model c	74	-1097.79	Site class	0	1	2a	2b	0.982667
				f	0.31593	0.4793	0.08135	0.12342
				ω0	0	1	0	1
				ω1	0	1	3.03848	3.03848
	Null model c0	73	-1097.79	1						Not Allowed
	Alternative model d	74	-1097.79	Site class	0	1	2a	2b	0.996091
				f	0.31661	0.48034	0.08067	0.12239
				ω0	0	1	0	1
				ω1	0	1	3.33603	3.33603
	Null model d0	73	-1097.79	1						Not Allowed
	Alternative model e	74	-1096.94	Site class	0	1	2a	2b	0.19459	1 M 0.673 2 P 0.673 3 I 0.673a
				f	0	0	0.2188	0.7812
				ω0	0	1	0	1
				ω1	0	1	999	999
	Null model e0	73	-1097.79	1						Not Allowed
	Alternative model f	74	-1097.79	Site class	0	1	2a	2b	0.997743
				f	0.39727	0.60272	0	1e-05
				ω0	0	1	0	1
				ω1	0	1	1	1
	Null model f0	73	-1097.79	1						Not Allowed
matK	Alternative model a	74	-2735.59	Site class	0	1	2a	2b	0.977072
				f	0.51731	0.28324	0.12888	0.07057
				ω0	0	1	0	1
				ω1	0	1	3.51108	3.51108
	Null model a0	73	-2735.59	1						Not Allowed
	Alternative model b	74	-2735.59	Site class	0	1	2a	2b	0.98883
				f	0.51615	0.28261	0.13004	0.0712
				ω0	0	1	0	1
				ω1	0	1	3.7157	3.7157
	Null model b0	73	-2735.59	1						Not Allowed
	Alternative model c	74	-2735.59	Site class	0	1	2a	2b	0.983727
				f	0.64619	0.35381	0	0
				ω0	0	1	0	1
				ω1	0	1	1	1
	Null model c0	73	-2735.59	1						Not Allowed
	Alternative model d	74	-2735.59	Site class	0	1	2a	2b	0.950653
				f	0.52952	0.28993	0.11667	0.06388
				ω0	0	1	0	1
				ω1	0	1	3.405	3.405
	Null model d0	73	-2735.59	1						Not Allowed
	Alternative model e	74	-2735.59	Site class	0	1	2a	2b	0.982412
				f	0.64619	0.35381	0	0
				ω0	0	1	0	1
				ω1	0	1	1	1
	Null model e0	73	-2735.59	1						Not Allowed
	Alternative model f	74	-2735.59	Site class	0	1	2a	2b	0.977891
				f	0.64619	0.35381	0	0
				ω0	0	1	0	1
				ω1	0	1	1	1
	Null model f0	73	-2735.59	1						Not Allowed
ndh	Alternative model a	74	-17718.6	Site class	0	1	2a	2b	0.972854
				f	0.7415	0.1036	0.13591	0.01899
				ω0	0.06521	1	0.06521	1
				ω1	0.06521	1	3.73176	3.73176
	Null model a0	73	-17718.6	1						Not Allowed
	Alternative model b	74	-17718.6	Site class	0	1	2a	2b	0.946315
				f	0.7587	0.10601	0.11871	0.01659
				ω0	0.06521	1	0.06521	1
				ω1	0.06521	1	3.93037	3.93037
	Null model b0	73	-17718.6	1						Not Allowed
	Alternative model c	74	-17718.5	Site class	0	1	2a	2b	0.690538	106 V 0.517 2090 T 0.531
				f	0.87163	0.12081	0.00664	0.00092
				ω0	0.06504	1	0.06504	1
				ω1	0.06504	1	12.1891	12.1891
	Null model c0	73	-17718.6	1						Not Allowed
	Alternative model d	74	-17718.6	Site class	0	1	2a	2b	0.984285
				f	0.87741	0.12259	0	0
				ω0	0.06521	1	0.06521	1
				ω1	0.06521	1	1	1
	Null model d0	73	-17718.6	1						Not Allowed
	Alternative model e	74	-17718.4	Site class	0	1	2a	2b	0.624367	2288 S 0.513 2919 P 0.507
				f	0.86907	0.1204	0.00925	0.00128
				ω0	0.06445	1	0.06445	1
				ω1	0.06445	1	9.09707	9.09707
	Null model e0	73	-17718.5	1						Not Allowed
	Alternative model f	74	-17718.6	Site class	0	1	2a	2b	0.990099
				f	0.8774	0.12259	1e-05	0
				ω0	0.06521	1	0.06521	1
				ω1	0.06521	1	1	1
	Null model f0	73	-17718.6	1						Not Allowed
pet	Alternative model a	74	-3854.84	Site class	0	1	2a	2b	0.989597
				f	0.76312	0.09484	0.12634	0.0157
				ω0	0	1	0	1
				ω1	0	1	3.82528	3.82528
	Null model a0	73	-3854.84	1						Not Allowed
	Alternative model b	74	-3854.84	Site class	0	1	2a	2b	0.989597
				f	0.78119	0.09708	0.10828	0.01346
				ω0	0	1	0	1
				ω1	0	1	3.77357	3.77357
	Null model b0	73	-3854.84	1						Not Allowed
	Alternative model c	74	-3854.84	Site class	0	1	2a	2b	0.973832
				f	0.85216	0.1059	0.03731	0.00464
				ω0	0	1	0	1
				ω1	0	1	3.20554	3.20554
	Null model c0	73	-3854.84	1						Not Allowed
	Alternative model d	74	-3854.84	Site class	0	1	2a	2b	0.992515
				f	0.76171	0.09466	0.12775	0.01588
				ω0	0	1	0	1
				ω1	0	1	3.39214	3.39214
	Null model d0	73	-3854.84	1						Not Allowed
	Alternative model e	74	-3854.3	Site class	0	1	2a	2b	0.987135	43 S 0.826
				f	0.62178	0.07416	0.27166	0.0324
				ω0	0	1	0	1
				ω1	0	1	1	1
	Null model e0	73	-3854.3	1						Not Allowed
	Alternative model f	74	-3854.84	Site class	0	1	2a	2b	1
				f	0.88946	0.11054	0	0
				ω0	0	1	0	1
				ω1	0	1	1	1
	Null model f0	73	-3854.84	1						Not Allowed
psa	Alternative model a	74	-7755.9	Site class	0	1	2a	2b	0.975257
				f	0.84571	0.05398	0.09429	0.00602
				ω0	0	1	0	1
				ω1	0	1	3.4259	3.4259
	Null model a0	73	-7755.9	1						Not Allowed
	Alternative model b	74	-7755.9	Site class	0	1	2a	2b	0.969793
				f	0.84293	0.0538	0.09707	0.0062
				ω0	0	1	0	1
				ω1	0	1	3.98844	3.98844
	Null model b0	73	-7755.9	1						Not Allowed
	Alternative model c	74	-7755.51	Site class	0	1	2a	2b	0.786132	1602 F 0.691
				f	0.92408	0.05713	0.01769	0.00109
				ω0	0	1	0	1
				ω1	0	1	4.55139	4.55139
	Null model c0	73	-7755.55	1						Not Allowed
	Alternative model d	74	-7755.89	Site class	0	1	2a	2b	0.969003
				f	0.94	0.06	0	0
				ω0	0	1	0	1
				ω1	0	1	1	1
	Null model d0	73	-7755.89	1						Not Allowed
	Alternative model e	74	-7755.89	Site class	0	1	2a	2b	0.97104
				f	0.94	0.06	0	0
				ω0	0	1	0	1
				ω1	0	1	1	1
	Null model e0	73	-7755.89	1						Not Allowed
	Alternative model f	74	-7755.9	Site class	0	1	2a	2b	0.993924
				f	0.94001	0.05999	0	0
				ω0	0	1	0	1
				ω1	0	1	1	1
	Null model f0	73	-7755.9	1						Not Allowed
psb	Alternative model a	74	-10355.4	Site class	0	1	2a	2b	0.98112
				f	0.82473	0.06337	0.10391	0.00798
				ω0	0.00579	1	0.00579	1
				ω1	0.00579	1	3.65318	3.65318
	Null model a0	73	-10355.4	1						Not Allowed
	Alternative model b	74	-10355.4	Site class	0	1	2a	2b	0.991942
				f	0.81167	0.0624	0.11694	0.00899
				ω0	0.00576	1	0.00576	1
				ω1	0.00576	1	3.62671	3.62671
	Null model b0	73	-10355.4	1						Not Allowed
	Alternative model c	74	-10355.4	Site class	0	1	2a	2b	0.997015	1799 A 0.602
				f	0.91212	0.07083	0.01583	0.00123
				ω0	0.00473	1	0.00473	1
				ω1	0.00473	1	1	1
	Null model c0	73	-10355.4	1						Not Allowed
	Alternative model d	74	-10353.6	Site class	0	1	2a	2b	0.465746	2008 T 0.922
				f	0	0	0.9305	0.0695
				ω0	0.00566	1	0.00566	1
				ω1	0.00566	1	48.6302	48.6302
	Null model d0	73	-10353.9	1						Not Allowed
	Alternative model e	74	-10355.3	Site class	0	1	2a	2b	0.782946	2108 Q 0.649
				f	0.92919	0.07045	0.00034	3e-05
				ω0	0.00581	1	0.00581	1
				ω1	0.00581	1	237.337	237.337
	Null model e0	73	-10355.3	1						Not Allowed
	Alternative model f	74	-10355.3	Site class	0	1	2a	2b	0.848848	437 T 0.654
				f	0.92331	0.07115	0.00515	0.0004
				ω0	0.00486	1	0.00486	1
				ω1	0.00486	1	7.2447	7.2447
	Null model f0	73	-10355.3	1						Not Allowed
rbcL	Alternative model a	74	-2607.36	Site class	0	1	2a	2b	0.996432
				f	0.86949	0.13051	0	0
				ω0	0	1	0	1
				ω1	0	1	1	1
	Null model a0	73	-2607.36	1						Not Allowed
	Alternative model b	74	-2607.36	Site class	0	1	2a	2b	0.992953
				f	0.74108	0.11123	0.12841	0.01927
				ω0	0	1	0	1
				ω1	0	1	3.37441	3.37441
	Null model b0	73	-2607.36	1						Not Allowed
	Alternative model c	74	-2607.36	Site class	0	1	2a	2b	1
				f	0.86949	0.13051	0	0
				ω0	0	1	0	1
				ω1	0	1	1	1
	Null model c0	73	-2607.36	1						Not Allowed
	Alternative model d	74	-2607.36	Site class	0	1	2a	2b	0.983189
				f	0.74552	0.1119	0.12397	0.01861
				ω0	0	1	0	1
				ω1	0	1	3.25254	3.25254
	Null model d0	73	-2607.36	1						Not Allowed
	Alternative model e	74	-2607.36	Site class	0	1	2a	2b	0.978094
				f	0.86949	0.13051	0	0
				ω0	0	1	0	1
				ω1	0	1	1	1
	Null model e0	73	-2607.36	1						Not Allowed
	Alternative model f	74	-2607.36	Site class	0	1	2a	2b	1
				f	0.86949	0.13051	0	0
				ω0	0	1	0	1
				ω1	0	1	1	1
	Null model f0	73	-2607.36	1						Not Allowed
rpl	Alternative model a	74	-4844.88	Site class	0	1	2a	2b	0.998872
				f	0.80248	0.19752	0	0
				ω0	0.01238	1	0.01238	1
				ω1	0.01238	1	1	1
	Null model a0	73	-4844.88	1						Not Allowed
	Alternative model b	74	-4844.88	Site class	0	1	2a	2b	0.981947
				f	0.66235	0.16312	0.14004	0.03449
				ω0	0.0123	1	0.0123	1
				ω1	0.0123	1	3.09466	3.09466
	Null model b0	73	-4844.88	1						Not Allowed
	Alternative model c	74	-4844.75	Site class	0	1	2a	2b	0.990627	349 M 0.674
				f	0.63326	0.15981	0.16523	0.0417
				ω0	0.00562	1	0.00562	1
				ω1	0.00562	1	1	1
	Null model c0	73	-4844.75	1						Not Allowed
	Alternative model d	74	-4844.88	Site class	0	1	2a	2b	0.997477
				f	0.80232	0.19768	0	0
				ω0	0.01222	1	0.01222	1
				ω1	0.01222	1	1	1
	Null model d0	73	-4844.88	1						Not Allowed
	Alternative model e	74	-4844.88	Site class	0	1	2a	2b	0.983727
				f	0.80233	0.19767	0	0
				ω0	0.01223	1	0.01223	1
				ω1	0.01223	1	1	1
	Null model e0	73	-4844.88	1						Not Allowed
	Alternative model f	74	-4844.88	Site class	0	1	2a	2b	0.998046
				f	0.80239	0.1976	0	0
				ω0	0.0123	1	0.0123	1
				ω1	0.0123	1	1	1
	Null model f0	73	-4844.88	1						Not Allowed
rpo	Alternative model a	74	-18030.2	Site class	0	1	2a	2b	0.947402
				f	0.64503	0.19193	0.12564	0.03739
				ω0	0.02171	1	0.02171	1
				ω1	0.02171	1	3.71493	3.71493
	Null model a0	73	-18030.2	1						Not Allowed
	Alternative model b	74	-18029.2	Site class	0	1	2a	2b	0.482263	1 M 0.551 2 V 0.551 3 Q 0.551a
				f	0	0	0.7703	0.2297
				ω0	0.02022	1	0.02022	1
				ω1	0.02022	1	232.044	232.044
	Null model b0	73	-18029.5	1						Not Allowed
	Alternative model c	74	-18030.1	Site class	0	1	2a	2b	0.674416	599 Q 0.643 2365 I 0.646 2780 L 0.654
				f	0.7704	0.22776	0.00143	0.00042
				ω0	0.02166	1	0.02166	1
				ω1	0.02166	1	99.941	99.941
	Null model c0	73	-18030.1	1						Not Allowed
	Alternative model d	74	-18030.3	Site class	0	1	2a	2b	0.988887
				f	0.77079	0.2292	1e-05	0
				ω0	0.0218	1	0.0218	1
				ω1	0.0218	1	1	1
	Null model d0	73	-18030.3	1						Not Allowed
	Alternative model e	74	-18030.2	Site class	0	1	2a	2b	0.994589
				f	0.77085	0.22915	0	0
				ω0	0.02185	1	0.02185	1
				ω1	0.02185	1	1	1
	Null model e0	73	-18030.2	1						Not Allowed
	Alternative model f	74	-18030.3	Site class	0	1	2a	2b	0.990903
				f	0.77077	0.22922	0	0
				ω0	0.02179	1	0.02179	1
				ω1	0.02179	1	1	1
	Null model f0	73	-18030.3	1						Not Allowed
rps	Alternative model a	74	-8414.21	Site class	0	1	2a	2b	0.960314
				f	0.75572	0.24428	0	0
				ω0	0.00147	1	0.00147	1
				ω1	0.00147	1	1	1
	Null model a0	73	-8414.2	1						Not Allowed
	Alternative model b	74	-8414.21	Site class	0	1	2a	2b	0.992182
				f	0.63185	0.20411	0.12398	0.04005
				ω0	0.00155	1	0.00155	1
				ω1	0.00155	1	3.38891	3.38891
	Null model b0	73	-8414.21	1						Not Allowed
	Alternative model c	74	-8414.21	Site class	0	1	2a	2b	0.913228
				f	0.75564	0.24263	0.00131	0.00042
				ω0	0.00249	1	0.00249	1
				ω1	0.00249	1	1	1
	Null model c0	73	-8414.2	1						Not Allowed
	Alternative model d	74	-8414.39	Site class	0	1	2a	2b	0.464307	608 R 0.787
				f	0	0	0.75542	0.24457
				ω0	0	1	0	1
				ω1	0	1	1	1
	Null model d0	73	-8414.12	1						Not Allowed
	Alternative model e	74	-8414.21	Site class	0	1	2a	2b	0.996808
				f	0.75575	0.24422	2e-05	1e-05
				ω0	0.00149	1	0.00149	1
				ω1	0.00149	1	1	1
	Null model e0	73	-8414.21	1						Not Allowed
	Alternative model f	74	-8414.21	Site class	0	1	2a	2b	0.0559042	123 T 0.540
				f	0.75172	0.24376	0.00342	0.00111
				ω0	0.00052	1	0.00052	1
				ω1	0.00052	1	1	1
	Null model f0	73	-8416.04	1						Not Allowed
ycf1	Alternative model a	74	-11303.8	Site class	0	1	2a	2b	0.989971
				f	0.43252	0.38912	0.09389	0.08447
				ω0	0	1	0	1
				ω1	0	1	3.67398	3.67398
	Null model a0	73	-11303.8	1						Not Allowed
	Alternative model b	74	-11303.8	Site class	0	1	2a	2b	0.990627
				f	0.01784	0.01605	0.50858	0.45754
				ω0	0	1	0	1
				ω1	0	1	3.72132	3.72132
	Null model b0	73	-11303.8	1						Not Allowed
	Alternative model c	74	-11303.8	Site class	0	1	2a	2b	0.958621
				f	0.52642	0.47358	0	0
				ω0	0	1	0	1
				ω1	0	1	1	1
	Null model c0	73	-11303.8	1						Not Allowed
	Alternative model d	74	-11303.8	Site class	0	1	2a	2b	0.948254
				f	0.46794	0.42097	0.05848	0.05261
				ω0	0	1	0	1
				ω1	0	1	3.37657	3.37657
	Null model d0	73	-11303.8	1						Not Allowed
	Alternative model e	74	-11303.2	Site class	0	1	2a	2b	0.584667	465 V 0.591 1109 P 0.564 1230 G 0.571a
				f	0.47826	0.42318	0.05229	0.04627
				ω0	0	1	0	1
				ω1	0	1	4.77153	4.77153
	Null model e0	73	-11303.4	1						Not Allowed
	Alternative model f	74	-11303.8	Site class	0	1	2a	2b	0.965897
				f	0.52609	0.47322	0.00036	0.00033
				ω0	0	1	0	1
				ω1	0	1	1	1
	Null model f0	73	-11303.8	1						Not Allowed
ycf2	Alternative model a	74	-10288	Site class	0	1	2a	2b	0.393138
				f	0.02984	0.03306	0.44457	0.49254
				ω0	0.03939	1	0.03939	1
				ω1	0.03939	1	1	1
	Null model a0	73	-10287.6	1						Not Allowed
	Alternative model b	74	-10287.6	Site class	0	1	2a	2b	0.948512
				f	0.3966	0.44374	0.07535	0.08431
				ω0	0	1	0	1
				ω1	0	1	2.34319	2.34319
	Null model b0	73	-10287.6	1						Not Allowed
	Alternative model c	74	-10287.9	Site class	0	1	2a	2b	0.441301
				f	0.38895	0.44786	0.07585	0.08734
				ω0	0	1	0	1
				ω1	0	1	1	1
	Null model c0	73	-10288.2	1						Not Allowed
	Alternative model d	74	-10287.6	Site class	0	1	2a	2b	0.968575
				f	0.071	0.07949	0.40079	0.44871
				ω0	0	1	0	1
				ω1	0	1	1	1
	Null model d0	73	-10287.6	1						Not Allowed
	Alternative model e	74	-10287.8	Site class	0	1	2a	2b	0.558844
				f	0.30781	0.34863	0.1611	0.18247
				ω0	0	1	0	1
				ω1	0	1	1	1
	Null model e0	73	-10287.6	1						Not Allowed
	Alternative model f	74	-10287.9	Site class	0	1	2a	2b	0.391328	1 M 0.559 2 K 0.559 3 G 0.559a
				f	0.39586	0.47487	0.05877	0.0705
				ω0	0	1	0	1
				ω1	0	1	647.199	647.199
	Null model f0	73	-10288.2	1						Not Allowed
ycf3&4	Alternative model a	74	-1704.15	Site class	0	1	2a	2b	0.981877
				f	0.99999	0	1e-05	0
				ω0	0.21309	1	0.21309	1
				ω1	0.21309	1	3.60046	3.60046
	Null model a0	73	-1704.15	1						Not Allowed
	Alternative model b	74	-1704.14	Site class	0	1	2a	2b	0.973978
				f	1	0	0	0
				ω0	0.21308	1	0.21308	1
				ω1	0.21308	1	3.16684	3.16684
	Null model b0	73	-1704.14	1						Not Allowed
	Alternative model c	74	-1704.14	Site class	0	1	2a	2b	0.978593
				f	0.99999	0	1e-05	0
				ω0	0.21309	1	0.21309	1
				ω1	0.21309	1	3.12782	3.12782
	Null model c0	73	-1704.14	1						Not Allowed
	Alternative model d	74	-1704.14	Site class	0	1	2a	2b	0.993136
				f	0.99997	0	3e-05	0
				ω0	0.21309	1	0.21309	1
				ω1	0.21309	1	3.46703	3.46703
	Null model d0	73	-1704.14	1						Not Allowed
	Alternative model e	74	-1703.28	Site class	0	1	2a	2b	0.481814	182 A 0.924
				f	0	0	1	0
				ω0	0.20111	1	0.20111	1
				ω1	0.20111	1	47.7361	47.7361
	Null model e0	73	-1703.53	1						Not Allowed
	Alternative model f	74	-1704.14	Site class	0	1	2a	2b	0.988717
				f	0.99998	0	2e-05	0
				ω0	0.21309	1	0.21309	1
				ω1	0.21309	1	3.70005	3.70005
	Null model f0	73	-1704.14	1						Not Allowed
a Positively selected sites showed in Table S6
Significant differences are indicated by asterisks (* p < 0.05; ** p < 0.01; *** p < 0.001)
