# Supplementary material for: Comparative chloroplast genome analysis of Ficus (Moraceae): Insight into adaptive evolution and mutational hotspot regions
Source: Front Plant Sci. 2022 Sep 15;13:965335. doi: 10.3389/fpls.2022.965335 (PMC9521400; doi:10.3389/fpls.2022.965335)
Supplement: Supplementary file 1 [file Data_Sheet_1.ZIP › Supplementary Material/Supplementary Table 6.xls]

## Sheet: Sheet1
Supplementary Table 6. Positive selection sites of four genes were detected by the branch-site model
Gene	Positive selection sites
clpP (clade E)	1 M 0.673,2 P 0.673,3 I 0.673,4 G 0.673,5 V 0.673,6 P 0.673,7 K 0.673,8 V 0.673,9 P 0.673,10 F 0.673,11 R 0.673,12 S 0.673,13 P 0.673,14 G 0.673,15 D 0.673,16 E 0.673,17 D 0.673,18 A 0.673,19 S 0.838,20 W 0.673,21 V 0.673,22 D 0.673,23 V 0.772,24 Y 0.673,25 N 0.673,26 R 0.673,27 L 0.673,28 Y 0.673,29 R 0.673,30 E 0.673,31 R 0.673,32 L 0.673,33 L 0.673,34 F 0.673,35 L 0.673,36 G 0.673,37 Q 0.673,3…
rpo (cladeB)	1 M 0.551 2 V 0.551 3 Q 0.551 4 E 0.551 5 K 0.551 6 V 0.551 7 T 0.551 8 V 0.551 9 S 0.551 10 T 0.551 11 R 0.551 12 P 0.551 13 L 0.551 14 Q 0.551 15 W 0.551 16 K 0.551 17 C 0.551 18 V 0.551 19 E 0.551 20 S 0.551 21 R 0.551 22 A 0.551 23 D 0.551 24 S 0.551 25 K 0.551 26 R 0.551 27 L 0.551 28 Y 0.551 29 Y 0.551 30 G 0.551 31 R 0.551 32 F 0.551 33 I 0.551 34 L 0.551 35 A 0.551 36 P 0.551 37 L 0.551 3…
	2606 K 0.551 2607 F 0.551 2608 F 0.551 2609 T 0.551 2610 S 0.551 2611 G 0.551 2612 L 0.551 2613 S 0.551 2614 G 0.551 2615 K 0.551 2616 K 0.551 2617 E 0.551 2618 S 0.551 2619 S 0.551 2620 I 0.551 2621 P 0.551 2622 D 0.551 2623 Y 0.551 2624 S 0.551 2625 E 0.551 2626 F 0.551 2627 N 0.551 2628 R 0.551 2629 I 0.551 2630 I 0.551 2631 D 0.551 2632 T 0.551 2633 N 0.551 2634 H 0.551 2635 S 0.551 2636 N 0.…
ycf1(cladeE)	465 V 0.591,1109 P 0.564,1230 G 0.571,1285 Q 0.576,1583 M 0.603,1636 I 0.559
ycf2 (cladeF)	1 M 0.559,2 K 0.559,3 G 0.559,4 H 0.559,5 Q 0.559,6 F 0.559,7 K 0.559,8 S 0.559,9 W 0.559,10 I 0.559,11 F 0.559,12 E 0.559,13 L 0.559,14 R 0.559,15 E 0.559,16 I 0.559,17 L 0.559,18 R 0.559,19 E 0.559,20 I 0.559,21 K 0.559,22 N 0.559,23 S 0.559,24 H 0.559,25 Y 0.559,26 F 0.559,27 L 0.559,28 D 0.559,29 S 0.559,30 W 0.559,31 T 0.559,32 Q 0.559,33 L 0.559,34 N 0.559,35 S 0.559,36 V 0.559,37 V 0.559,3…
