# Supplementary material for: Comparative chloroplast genome analysis of Ficus (Moraceae): Insight into adaptive evolution and mutational hotspot regions
Source: Front Plant Sci. 2022 Sep 15;13:965335. doi: 10.3389/fpls.2022.965335 (PMC9521400; doi:10.3389/fpls.2022.965335)
Supplement: Supplementary file 1 [file Data_Sheet_1.ZIP › Supplementary Material/Supplementary Table 7.xls]

## Sheet: Sheet1
Supplementary Table 7. Selective pressure analysis of 17 protein-coding gene datasets in Ficus chloroplast genomes (Branch model)
Gene or Gene group	Model	Number of parameters (np)	Log‐likelihood (lnL) values	Estimates of parameters	Positive selection site	Likelihood ratio test p-value
accD	One-ratio model M0	71	-2562.008249	ω=0.38295	Not allowed
	Two-ratio model A	72	-2562.01	ω0=0.38296, ω1=1.70607	Not allowed	M0 vs. A 0.964741736
	Two-ratio model B	72	-2562.01	ω0=0.38294, ω1=999.00000	Not allowed	M0 vs. B 0.962403166
	Two-ratio model C	72	-2561.92	ω0=0.38832, ω1=0.21300	Not allowed	M0 vs. C 0.674837039
	Two-ratio model D	72	-2561.56	ω0=0.37644, ω1=999.00000	Not allowed	M0 vs. D 0.345335890
	Two-ratio model E	72	-2562.01	ω0=0.38296, ω1=2.32040	Not allowed	M0 vs. E 0.971818959
	Two-ratio model F	72	-2561.57	ω0=0.37652, ω1=999.00000	Not allowed	M0 vs. F 0.349041710
	Free-ratio model G				Not allowed
atp	One-ratio model M0	71	-7990.52	ω=0.12194	Not allowed
	Two-ratio model A	72	-7990.52	ω0=0.12195, ω1=1.89001	Not allowed	M0 vs. A 0.911612775
	Two-ratio model B	72	-7990.52	ω0=0.12195, ω1=2.24754	Not allowed	M0 vs. B 0.945377453
	Two-ratio model C	72	-7989.48	ω0=0.12455, ω1=0.00010	Not allowed	M0 vs. C 0.150322425
	Two-ratio model D	72	-7990.52	ω0=0.12195, ω1=2.18413	Not allowed	M0 vs. D 0.984083309
	Two-ratio model E	72	-7990.49	ω0=0.12117, ω1=0.14912	Not allowed	M0 vs. E 0.823816698
	Two-ratio model F	72	-7990.21	ω0=0.11903, ω1=0.22339	Not allowed	M0 vs. F 0.431163251
	Free-ratio model G				Not allowed
ccsA	One-ratio model M0	71	-1619.79	ω=0.24931	Not allowed
	Two-ratio model A	72	-1619.79	ω0=0.24931, ω1=2.34295	Not allowed	M0 vs. A 0.968575122
	Two-ratio model B	72	-1619.79	ω0=0.24931, ω1=2.04723	Not allowed	M0 vs. B 0.987743147
	Two-ratio model C	72	-1619.18	ω0=0.25744, ω1=0.00010	Not allowed	M0 vs. C 0.269325330
	Two-ratio model D	72	-1619.79	ω0=0.24931, ω1=1.92959	Not allowed	M0 vs. D 0.993420550
	Two-ratio model E	72	-1619.78	ω0=0.25272, ω1=0.21097	Not allowed	M0 vs. E 0.852196228
	Two-ratio model F	72	-1619.19	ω0=0.25741, ω1=0.00010	Not allowed	M0 vs. F 0.269806601
	Free-ratio model G				Not allowed
cemA	One-ratio model M0	71	-1147.42	ω=0.21940	Not allowed
	Two-ratio model A	72	-1147.42	ω0=0.21940, ω1=1.70225	Not allowed	M0 vs. A 0.973880800
	Two-ratio model B	72	-1147.42	ω0=0.21940, ω1=1.81638	Not allowed	M0 vs. B 0.979975359
	Two-ratio model C	72	-1147.42	ω0=0.21940, ω1=2.12266	Not allowed	M0 vs. C 0.973880800
	Two-ratio model D	72	-1147.42	ω0=0.21940, ω1=2.02587	Not allowed	M0 vs. D 0.973880800
	Two-ratio model E	72	-1146.49	ω0=0.20611, ω1=999.00000	Not allowed	M0 vs. E 0.173711767
	Two-ratio model F	72	-1146.89	ω0=0.22892, ω1=0.00010	Not allowed	M0 vs. F 0.302372361
	Free-ratio model G				Not allowed
clpP	One-ratio model M0	71	-1097.41	ω=2.29950	Not allowed
	Two-ratio model A	72	-1097.41	ω0=2.29950, ω1=1.86205	Not allowed	M0 vs. A 0.991406686
	Two-ratio model B	72	-1097.41	ω0=2.29949, ω1=0.00010	Not allowed	M0 vs. B 0.984003536
	Two-ratio model C	72	-1097.41	ω0=2.29950, ω1=0.00010	Not allowed	M0 vs. C 0.989355208
	Two-ratio model D	72	-1097.41	ω0=2.29950, ω1=0.00010	Not allowed	M0 vs. D 0.984003536
	Two-ratio model E	72	-1096.19	ω0=1.84254, ω1=999.00000	Not allowed	M0 vs. E 0.118494812
	Two-ratio model F	72	-1097.41	ω0=2.29950, ω1=2.24081	Not allowed	M0 vs. F 0.987743147
	Free-ratio model G				Not allowed
matK	One-ratio model M0	71	-2740.61	ω=0.34628	Not allowed
	Two-ratio model A	72	-2740.61	ω0=0.34628, ω1=2.05605	Not allowed	M0 vs. A 0.977099549
	Two-ratio model B	72	-2740.61	ω0=0.34085, ω1=2.01916	Not allowed	M0 vs. B 0.983571712
	Two-ratio model C	72	-2740.28	ω0=0.35515, ω1=0.13465	Not allowed	M0 vs. C 0.418315069
	Two-ratio model D	72	-2740.61	ω0=0.34628, ω1=1.96187	Not allowed	M0 vs. D 0.983571712
	Two-ratio model E	72	-2740.33	ω0=0.35693, ω1=0.17971	Not allowed	M0 vs. E 0.458239254
	Two-ratio model F	72	-2740.04	ω0=0.34084, ω1=999.00000	Not allowed	M0 vs. F 0.286577204
	Free-ratio model G				Not allowed
ndh	One-ratio model M0	71	-17746.1	ω=0.18175	Not allowed
	Two-ratio model A	72	-17746.1	ω0=0.18173, ω1=1.76090	Not allowed	M0 vs. A 0.914393248
	Two-ratio model B	72	-17746.1	ω0=0.18174, ω1=1.76618	Not allowed	M0 vs. B 0.936977272
	Two-ratio model C	72	-17745.2	ω0=0.17937, ω1=0.46570	Not allowed	M0 vs. C 0.185238126
	Two-ratio model D	72	-17745.6	ω0=0.18225, ω1=0.00010	Not allowed	M0 vs. D 0.315176103
	Two-ratio model E	72	-17744.7	ω0=0.17799, ω1=0.44736	Not allowed	M0 vs. E 0.104229655
	Two-ratio model F	72	-17745.8	ω0=0.18011, ω1=0.28395	Not allowed	M0 vs. F 0.452232647
	Free-ratio model G				Not allowed
pet	One-ratio model M0	71	-3862.37	ω=0.11233	Not allowed
	Two-ratio model A	72	-3862.37	ω0=0.11233, ω1=2.11172	Not allowed	M0 vs. A 0.976388221
	Two-ratio model B	72	-3862.37	ω0=0.11233, ω1=1.75681	Not allowed	M0 vs. B 0.989475485
	Two-ratio model C	72	-3862.37	ω0=0.11233, ω1=2.38646	Not allowed	M0 vs. C 0.996091196
	Two-ratio model D	72	-3862.37	ω0=0.11233, ω1=2.02250	Not allowed	M0 vs. D 0.981563773
	Two-ratio model E	72	-3862.1	ω0=0.10956, ω1=0.32319	Not allowed	M0 vs. E 0.459897548
	Two-ratio model F	72	-3862.07	ω0=0.11401, ω1=0.00010	Not allowed	M0 vs. F 0.441435511
	Free-ratio model G				Not allowed
psa	One-ratio model M0	71	-7772.28	ω=0.06759	Not allowed
	Two-ratio model A	72	-7772.29	ω0=0.06760, ω1=2.31680	Not allowed	M0 vs. A 0.930366121
	Two-ratio model B	72	-7772.28	ω0=0.06759, ω1=1.97716	Not allowed	M0 vs. B 0.967854844
	Two-ratio model C	72	-7771.22	ω0=0.06409, ω1=0.30289	Not allowed	M0 vs. C 0.144626341
	Two-ratio model D	72	-7770.57	ω0=0.06540, ω1=323.41408	Not allowed	M0 vs. D 0.064054597
	Two-ratio model E	72	-7772.09	ω0=0.06808, ω1=0.00010	Not allowed	M0 vs. E 0.529157087
	Two-ratio model F	72	-7770.96	ω0=0.06276, ω1=0.28716	Not allowed	M0 vs. F 0.103282942
	Free-ratio model G				Not allowed
psb	One-ratio model M0	71	-10361.7	ω=0.07323	Not allowed
	Two-ratio model A	72	-10361.7	ω0=0.07323, ω1=1.80003	Not allowed	M0 vs. A 0.981323707
	Two-ratio model B	72	-10361.7	ω0=0.07323, ω1=1.05633	Not allowed	M0 vs. B 0.923437887
	Two-ratio model C	72	-10361.7	ω0=0.07353, ω1=0.06249	Not allowed	M0 vs. C 0.864304260
	Two-ratio model D	72	-10360	ω0=0.07152, ω1=999.00000	Not allowed	M0 vs. D 0.067453896
	Two-ratio model E	72	-10361.7	ω0=0.07271, ω1=0.10399	Not allowed	M0 vs. E 0.761348543
	Two-ratio model F	72	-10361.1	ω0=0.07102, ω1=0.20593	Not allowed	M0 vs. F 0.281913956
	Free-ratio model G				Not allowed
rbcL	One-ratio model M0	71	-2667.24	ω=0.39557	Not allowed
	Two-ratio model A	72	-2666.28	ω0=0.38394, ω1=999.00000	Not allowed	M0 vs. A 0.167217635
	Two-ratio model B	72	-2667.24	ω0=0.39557, ω1=1.92294	Not allowed	M0 vs. B 0.979504229
	Two-ratio model C	72	-2667.17	ω0=0.39950, ω1=0.23868	Not allowed	M0 vs. C 0.719179731
	Two-ratio model D	72	-2667.24	ω0=0.39557, ω1=1.97430	Not allowed	M0 vs. D 0.979535300
	Two-ratio model E	72	-2667.34	ω0=0.38167, ω1=0.95513	Not allowed	M0 vs. E 0.652649558
	Two-ratio model F	72	-2666.64	ω0=0.37684, ω1=1.14528	Not allowed	M0 vs. F 0.274949055
	Free-ratio model G				Not allowed
rpl	One-ratio model M0	71	-4849.04	ω=0.20058	Not allowed
	Two-ratio model A	72	-4848.49	ω0=0.20372, ω1=0.00010	Not allowed	M0 vs. A 0.291590768
	Two-ratio model B	72	-4849.05	ω0=0.20059, ω1=0.00010	Not allowed	M0 vs. B 0.985288569
	Two-ratio model C	72	-4849.02	ω0=0.19948, ω1=0.27125	Not allowed	M0 vs. C 0.826151057
	Two-ratio model D	72	-4847.92	ω0=0.20694, ω1=0.00010	Not allowed	M0 vs. D 0.134097010
	Two-ratio model E	72	-4847.35	ω0=0.21030, ω1=0.00010	Not allowed	M0 vs. F 0.065598997
	Two-ratio model F	72	-4848.19	ω0=0.19642, ω1=999.00000	Not allowed	M0 vs. F 0.189719306
	Free-ratio model G				Not allowed
rpo	One-ratio model M0	71	-18064.3	ω=0.24463	Not allowed
	Two-ratio model A	72	-18064.3	ω0=0.24464, ω1=1.94490	Not allowed	M0 vs. A 0.942624018
	Two-ratio model B	72	-18063.5	ω0=0.24380, ω1=999.00000	Not allowed	M0 vs. B 0.218614923
	Two-ratio model C	72	-18063.8	ω0=0.24275, ω1=0.55090	Not allowed	M0 vs. C 0.327609002
	Two-ratio model D	72	-18063	ω0=0.24614, ω1=0.00010	Not allowed	M0 vs. D 0.110686935
	Two-ratio model E	72	-18064.1	ω0=0.24646, ω1=0.17142	Not allowed	M0 vs. E 0.516301031
	Two-ratio model F	72	-18064	ω0=0.24191, ω1=0.36093	Not allowed	M0 vs. F 0.415901243
rps	One-ratio model M0	71	-8424.19	ω=0.23225	Not allowed
	Two-ratio model A	72	-8423.58	ω0=0.23391, ω1=0.00010	Not allowed	M0 vs. A 0.269104894
	Two-ratio model B	72	-8424.19	ω0=0.23225, ω1=1.94322	Not allowed	M0 vs. B 0.958728378
	Two-ratio model C	72	-8422.96	ω0=0.23559, ω1=0.00010	Not allowed	M0 vs. C 0.117103731
	Two-ratio model D	72	-8424.18	ω0=0.23196, ω1=0.27521	Not allowed	M0 vs. D 0.894661224
	Two-ratio model E	72	-8424	ω0=0.22931, ω1=0.36687	Not allowed	M0 vs. E 0.540889318
	Two-ratio model F	72	-8424.15	ω0=0.23129, ω1=0.30552	Not allowed	M0 vs. F 0.793350871
ycf1	One-ratio model M0	71	-11352.3	ω=0.55458	Not allowed
	Two-ratio model A	72	-11352.3	ω0=0.55461, ω1=2.04023	Not allowed	M0 vs. A 0.959302091
	Two-ratio model B	72	-11352.3	ω0=0.55459, ω1=2.09456	Not allowed	M0 vs. B 0.957784557
	Two-ratio model C	72	-11352.3	ω0=0.55323, ω1=0.64230	Not allowed	M0 vs. C 0.820387778
	Two-ratio model D	72	-11352.3	ω0=0.55460, ω1=2.12207	Not allowed	M0 vs. D 0.981019515
	Two-ratio model E	72	-11351.9	ω0=0.54914, ω1=1.09203	Not allowed	M0 vs. E 0.360644419
	Two-ratio model F	72	-11351.9	ω0=0.54912, ω1=1.09057	Not allowed	M0 vs. F 0.366843174
ycf2	One-ratio model M0	71	-10292.7	ω=0.64975	Not allowed
	Two-ratio model A	72	-10292.7	ω0=0.64050, ω1=0.18978	Not allowed	M0 vs. A 0.717912115
	Two-ratio model B	72	-10292.5	ω0=0.70079, ω1=0.00010	Not allowed	M0 vs. B 0.624220560
	Two-ratio model C	72	-10290.4	ω0=0.69167, ω1=0.08287	Not allowed	M0 vs. C 0.032431409*
	Two-ratio model D	72	-10292.9	ω0=0.63574, ω1=5.83066	Not allowed	M0 vs. D 0.526871399
	Two-ratio model E	72	-10291.4	ω0=0.67287, ω1=0.00010	Not allowed	M0 vs. E 0.119434431
	Two-ratio model F	72	-10292.4	ω0=0.58661, ω1=999.00000	Not allowed	M0 vs. F 0.483899649
ycf3.4	One-ratio model M0	71	-1704.15	ω=0.21309	Not allowed
	Two-ratio model A	72	-1704.14	ω0=0.21308, ω1=1.81438	Not allowed	M0 vs. A 0.968534674
	Two-ratio model B	72	-1704.14	ω0=0.21309, ω1=2.14812	Not allowed	M0 vs. B 0.969603871
	Two-ratio model C	72	-1704.14	ω0=0.21309, ω1=1.83858	Not allowed	M0 vs. C 0.967383513
	Two-ratio model D	72	-1704.15	ω0=0.21309, ω1=1.92194	Not allowed	M0 vs. D 0.992347077
	Two-ratio model E	72	-1703.27	ω0=0.20112, ω1=999.00000	Not allowed	M0 vs. E 0.186416703
	Two-ratio model F	72	-1704.14	ω0=0.21309, ω1=1.74186	Not allowed	M0 vs. F 0.968433778
Significant differences are indicated by asterisks (* p < 0.05; ** p < 0.01; *** p < 0.001)
