# Supplementary material for: Comparative chloroplast genome analysis of Ficus (Moraceae): Insight into adaptive evolution and mutational hotspot regions
Source: Front Plant Sci. 2022 Sep 15;13:965335. doi: 10.3389/fpls.2022.965335 (PMC9521400; doi:10.3389/fpls.2022.965335)
Supplement: Supplementary file 1 [file Data_Sheet_1.ZIP › Supplementary Material/Supplementary Table 8.xls]

## Sheet: Sheet1
Supplementary Table 8. The order of species pairs for pairwise nonsynonymous rates (dN)/synonymous rates (dS) ratios in Ficus
Species 1	Species 2	accD	atp	ccsA	cemA	clpP	matK	ndh	pet	psa	psb	rbcL	rpl	rpo	rps	ycf1	ycf2	ycf3_4
F. auriculata_BN-FA10	F. oligodon_BN-FO6	NaN	NaN	#NAME?	0	NaN	NaN	0.309442	NaN	#NAME?	NaN	NaN	NaN	#NAME?	NaN	#NAME?	0	NaN
F. auriculata_BN-FA10	F. erecta_MT093220	0.088588	0.128747	#NAME?	0	0	0.484464	0.216192	0.479972	0.075643	0.0629672	#NAME?	0.0800457	0.47382	0.133004	0.955134	0.422014	0
F. auriculata_BN-FA10	F. beipeiensis_FB1-3	NaN	0.10725	0.873434	0	0	0.871986	0.128589	0	0.202151	0.0450335	#NAME?	0.642471	0.30186	0.311049	0.861452	0.0702554	0
F. auriculata_BN-FA10	F. microcarpa_Fm	0.535546	0.214738	#NAME?	0.548045	3.46741	0.57978	0.119775	0.063726	0.151197	0	1.28624	0.213836	0.368688	0.311066	1.32044	0.187401	0
F. auriculata_BN-FA10	F. hainanensis_OK078619	NaN	NaN	#NAME?	0	NaN	NaN	NaN	NaN	NaN	NaN	NaN	NaN	NaN	NaN	#NAME?	0	NaN
F. auriculata_BN-FA10	F. northern_GMFO17	NaN	NaN	#NAME?	0	NaN	0.290606	0.103065	0	NaN	0.0789187	#NAME?	NaN	0.251336	0.155555	2.56292	0.281378	0
F. auriculata_BN-FA10	F. hirta_NC_051532	#NAME?	0.0643505	0.291495	0	0.308548	0.871986	0.132197	0	0.121218	0.0858397	#NAME?	0.160185	0.279941	0.155259	1.39863	0.281298	0
F. auriculata_BN-FA10	F. religiosa_out5	#NAME?	0	0.583522	0	2.80165	1.74586	0.0737994	0.063701	0.067174	0	#NAME?	0.0456437	0.417304	0.310894	2.37991	0.281208	0
F. auriculata_BN-FA10	F. tinctoria_out8	0.355438	0	0.291495	0	1.85932	1.16331	0.189938	0.212912	0.075629	0.114468	1.60367	0.0800457	0.528125	0.103517	0.563434	0.281218	0
F. auriculata_BN-FA10	F. ischnopoda_out9	0.133347	0.0918772	0.291495	0	0	1.16331	0.278118	0.063726	0.151461	0.0524286	#NAME?	0	0.469462	0.0775499	0.76887	0.562917	0
F. auriculata_BN-FA10	F. langkokensis_out10	#NAME?	0.0459136	#NAME?	0	0	0.871986	0.10281	0.07975	0.100956	0.118178	#NAME?	0.0800457	0.167516	0.186416	1.57841	0.563037	0
F. auriculata_BN-FA10	F. pumila_out12	#NAME?	0.160785	#NAME?	0	0	0.230833	0.17843	0.191246	0.303452	0.1145	#NAME?	0.127957	0.301527	0.177468	2.24156	0.562997	0
F. auriculata_BN-FA10	F. aurea_WG69	0.534647	0.145841	0.0721881	0.272894	3.7586	0.519041	0.259378	0.127597	0.060564	0.0196304	1.60879	0.106708	0.210422	0.344699	1.65776	0.187428	0.306897
F. auriculata_BN-FA10	F. cyathistipula_WG71	#NAME?	0.160485	0.0965562	0.272894	5.37009	0.505692	0.173845	0.106206	0.05046	0.0286096	3.55034	0.0640264	0.217205	0.137748	0.705317	0.281177	0.614303
F. auriculata_BN-FA10	F. cyrtophylla_WG72	0.399955	0	#NAME?	0	0	0.87287	0.185317	0.319985	0.151611	0.0858397	#NAME?	0.0800457	0.251057	0.103517	0.689646	0.281278	0
F. auriculata_BN-FA10	F. gasparriniana_WG78	#NAME?	0.241534	#NAME?	0.274472	0	0.871986	0.1286	0.212831	0.151611	0.104974	#NAME?	0.0639788	0.301797	0.186416	1.04979	0.422014	0.076203
F. auriculata_BN-FA10	F. esquiroliana_WG80	#NAME?	0.0804827	0.291495	0	0.308548	1.16258	0.110155	0.106457	0.121218	0.0858397	0.64089	0.127995	0.241337	0.124256	1.39953	0.187455	0
F. auriculata_BN-FA10	F. sagittata_WG86	0.534297	0.137903	0.193288	0	0	0.578932	0.120528	0	0.046414	0.143143	0.962474	0.0912595	0.317843	0.271787	0.745215	0.281298	0
F. auriculata_BN-FA10	F. vasculosa_WG90	0.267621	0	0.291495	0	0	0.522098	0.274512	0.159872	0.181963	0.0572347	0.64089	0.643042	0.603856	0	1.16829	0.093602	0
F. auriculata_BN-FA10	F. adhatodifolia_WG105	1.07015	0.241127	#NAME?	0	0	2.03671	0.231191	0.063775	0.226875	0.0786858	2.56493	0.320852	0.398468	0.310293	0.743428	0.509384	0.306493
F. auriculata_BN-FA10	F. maxima_WG112	0.535187	0.17504	#NAME?	0	0	1.74475	0.289061	0.079811	0.302853	0.0945024	1.28162	0.481417	0.418016	0.221302	0.694148	0.56238	0.612952
F. auriculata_BN-FA10	F. carica_WG116	0.266845	0	#NAME?	0	0	0.289521	0.118666	0.212994	0.121218	0.0314795	#NAME?	0.0913681	0.301512	0.155302	0.768516	0.187455	0
F. auriculata_BN-FA10	F. microdictya_WG157	#NAME?	0.1287	0.876081	0.136515	0.309035	0.216712	0.205803	0.106457	0.060587	0	#NAME?	0.106887	0.654324	0.15535	0.860738	0.0937157	0
F. oligodon_BN-FO6	F. erecta_MT093220	0.088588	0.128747	#NAME?	0	0	0.484464	0.224593	0.479972	0.113485	0.0629672	#NAME?	0.0800457	0.646451	0.133004	0.955134	0.844405	0
F. oligodon_BN-FO6	F. beipeiensis_FB1-3	NaN	0.10725	0.581759	NaN	0	0.871986	0.142423	0	0.303279	0.0450335	#NAME?	0.642471	0.503359	0.311049	0.861452	0.0937157	0
F. oligodon_BN-FO6	F. microcarpa_Fm	0.535546	0.214738	NaN	#NAME?	3.46741	0.57978	0.129668	0.063726	0.189029	0	1.28624	0.213836	0.503015	0.311066	1.32044	0.281227	0
F. oligodon_BN-FO6	F. hainanensis_OK078619	NaN	NaN	#NAME?	NaN	NaN	NaN	0.309442	NaN	#NAME?	NaN	NaN	NaN	#NAME?	NaN	#NAME?	NaN	NaN
F. oligodon_BN-FO6	F. northern_GMFO17	NaN	NaN	NaN	NaN	NaN	0.290606	0.154582	0	#NAME?	0.0789187	#NAME?	NaN	0.452638	0.155555	2.56292	#NAME?	0
F. oligodon_BN-FO6	F. hirta_NC_051532	#NAME?	0.0643505	0	NaN	0.308548	0.871986	0.143933	0	0.181859	0.0858397	#NAME?	0.160185	0.366266	0.155259	1.39863	0.422135	0
F. oligodon_BN-FO6	F. religiosa_out5	#NAME?	0	0.291495	0	2.80165	1.74586	0.0827795	0.063701	0.100778	0	#NAME?	0.0456437	0.510301	0.310894	2.37991	0.375111	0
F. oligodon_BN-FO6	F. tinctoria_out8	0.355438	0	0	0	1.85932	1.16331	0.198397	0.212912	0.113463	0.114468	1.60367	0.0800457	0.603781	0.103517	0.563434	0.422014	0
F. oligodon_BN-FO6	F. ischnopoda_out9	0.133347	0.0918772	0	NaN	0	1.16331	0.2809	0.063726	0.201984	0.0524286	#NAME?	0	0.603905	0.0775499	0.76887	1.12634	0
F. oligodon_BN-FO6	F. langkokensis_out10	#NAME?	0.0459136	NaN	NaN	0	0.871986	0.11565	0.07975	0.151461	0.118178	#NAME?	0.0800457	0.301685	0.186416	1.57841	1.12658	0
F. oligodon_BN-FO6	F. pumila_out12	#NAME?	0.160785	NaN	NaN	0	0.230833	0.1849	0.191246	0.404673	0.1145	#NAME?	0.127957	0.411385	0.177468	2.24156	1.1265	0
F. oligodon_BN-FO6	F. aurea_WG69	0.534647	0.145841	0	#NAME?	3.7586	0.519041	0.261784	0.127597	0.121149	0.0196304	1.60879	0.106708	0.270682	0.344699	1.65776	0.281268	0.306897
F. oligodon_BN-FO6	F. cyathistipula_WG71	#NAME?	0.160485	0	#NAME?	5.37009	0.505692	0.179399	0.106206	0.100937	0.0286096	3.55034	0.0640264	0.284184	0.137748	0.705317	0.421954	0.614303
F. oligodon_BN-FO6	F. cyrtophylla_WG72	0.399955	0	NaN	NaN	0	0.87287	0.196529	0.319985	0.227456	0.0858397	#NAME?	0.0800457	0.301373	0.103517	0.689646	0.422105	0
F. oligodon_BN-FO6	F. gasparriniana_WG78	#NAME?	0.241534	#NAME?	#NAME?	0	0.871986	0.142436	0.212831	0.227456	0.104974	#NAME?	0.0639788	0.452929	0.186416	1.04979	0.844405	0.076203
F. oligodon_BN-FO6	F. esquiroliana_WG80	#NAME?	0.0804827	0	NaN	0.308548	1.16258	0.123361	0.106457	0.181859	0.0858397	0.64089	0.127995	0.362191	0.124256	1.39953	0.281308	0
F. oligodon_BN-FO6	F. sagittata_WG86	0.534297	0.137903	0.0965562	0	0	0.578932	0.128327	0	0.069633	0.143143	0.962474	0.0912595	0.384956	0.271787	0.745215	0.422135	0
F. oligodon_BN-FO6	F. vasculosa_WG90	0.267621	0	0	NaN	0	0.522098	0.277916	0.159872	0.24266	0.0572347	0.64089	0.643042	0.906251	0	1.16829	0.112373	0
F. oligodon_BN-FO6	F. adhatodifolia_WG105	1.07015	0.241127	NaN	0	0	2.03671	0.235701	0.063775	0.264734	0.0786858	2.56493	0.320852	0.476463	0.310293	0.743428	0.627214	0.306493
F. oligodon_BN-FO6	F. maxima_WG112	0.535187	0.17504	NaN	0	0	1.74475	0.290166	0.079811	0.353391	0.0945024	1.28162	0.481417	0.496042	0.221302	0.694148	0.73142	0.612952
F. oligodon_BN-FO6	F. carica_WG116	0.266845	0	NaN	NaN	0	0.289521	0.132214	0.212994	0.181859	0.0314795	#NAME?	0.0913681	0.452501	0.155302	0.768516	0.281308	0
F. oligodon_BN-FO6	F. microdictya_WG157	#NAME?	0.1287	0.583522	0.274274	0.309035	0.216712	0.213698	0.106457	0.121195	0	#NAME?	0.106887	0.856096	0.15535	0.860738	0.140636	0
F. erecta_MT093220	F. beipeiensis_FB1-3	0.088588	0.183786	0.871672	0	NaN	0.290294	0.247108	0.961057	0.121218	0.189323	#NAME?	0.106792	0.301453	0.22171	0.447184	0.281268	0
F. erecta_MT093220	F. microcarpa_Fm	0.199123	0.321985	#NAME?	0.548045	#NAME?	0.289521	0.192665	0.426304	0.120885	0.0900914	2.89935	0.106824	0.351454	0.310761	0.689586	0.844044	0
F. erecta_MT093220	F. hainanensis_OK078619	0.088588	0.128747	#NAME?	0	0	0.484464	0.216192	0.479972	0.075643	0.0629672	#NAME?	0.0800457	0.47382	0.133004	0.861532	0.844405	0
F. erecta_MT093220	F. northern_GMFO17	0.088588	0.128747	#NAME?	0	0	0.581801	0.224534	0.479972	0.075643	0.0944763	#NAME?	0.0800457	0.328506	0.177403	0.806896	0.562746	0
F. erecta_MT093220	F. hirta_NC_051532	0.088469	0.24149	0.290908	0	#NAME?	0.290294	0.347698	0.961057	0	0.0450211	#NAME?	#NAME?	0.370958	0.177403	0.732334	1.12617	0
F. erecta_MT093220	F. religiosa_out5	0.586017	0.0713675	0.582346	0	#NAME?	0.726517	0.120431	0.426141	0.054927	0.0787969	#NAME?	0	0.395035	0.310589	1.1731	0.703634	NaN
F. erecta_MT093220	F. tinctoria_out8	0.399416	0.322404	0.290908	0	#NAME?	0.435689	0.485971	0.96069	0	0.126182	1.92315	NaN	1.10696	0.311427	0.512271	0	NaN
F. erecta_MT093220	F. ischnopoda_out9	0	0.322162	0.290908	0	NaN	0.435689	0.773937	0.212994	0.050498	0	#NAME?	#NAME?	0.830249	0.103692	0.768956	#NAME?	0
F. erecta_MT093220	F. langkokensis_out10	0	0.160815	#NAME?	0	NaN	0.290294	0.2747	0.6402	0	0.0788861	#NAME?	NaN	0.301458	0.207086	0.726397	#NAME?	0
F. erecta_MT093220	F. pumila_out12	0	0.193014	#NAME?	0	NaN	0.144085	0.393235	0.639687	0.060633	0.090079	#NAME?	0.320763	0.422037	0.194066	1.11216	#NAME?	0
F. erecta_MT093220	F. aurea_WG69	0.198786	0.224759	0.0720417	0.272894	#NAME?	0.383979	0.344552	0.533486	0.043234	0.0786641	1.92929	0.0533071	0.221884	0.33575	0.99301	0.844164	#NAME?
F. erecta_MT093220	F. cyathistipula_WG71	0.44425	0.249826	0.0963608	0.272894	#NAME?	0.346315	0.234548	0.39965	0.037822	0.135118	3.22146	0	0.200192	0.180615	0.509948	1.12569	#NAME?
F. erecta_MT093220	F. cyrtophylla_WG72	0.532671	0.161023	#NAME?	0	NaN	0.484311	0.541477	#NAME?	0	0.189297	#NAME?	NaN	0.30138	0.311427	0.666076	0.562906	0
F. erecta_MT093220	F. gasparriniana_WG78	0	0.322165	#NAME?	0.274472	NaN	0.290294	0.412329	1.60173	0	0.0630651	#NAME?	0	0.47414	0.207086	0.511929	#NAME?	0.101881
F. erecta_MT093220	F. esquiroliana_WG80	0.088588	0.322165	0.290908	0	#NAME?	0.435413	0.309039	1.28188	0	0.0450211	2.24722	0.320858	0.368621	0.155288	0.732807	0.844284	0
F. erecta_MT093220	F. sagittata_WG86	0.264868	0.201032	0.192897	0	NaN	0.36137	0.176164	0.239428	0.040201	0.245171	1.76778	0.0455895	0.315026	0.238428	0.652535	1.12617	0
F. erecta_MT093220	F. vasculosa_WG90	0.132673	0.128747	0.290908	0	NaN	0.216987	0.485725	#NAME?	0.129896	0.090079	2.24722	0.106887	0.47382	0.133029	0.621515	0.210789	NaN
F. erecta_MT093220	F. adhatodifolia_WG105	0.331575	0.3677	#NAME?	0	NaN	0.871766	0.289087	0.426631	0.181391	0.19707	3.52887	0.0799982	0.410476	0.240829	0.553605	0.900114	#NAME?
F. erecta_MT093220	F. maxima_WG112	0.198988	0.256914	#NAME?	0	NaN	0.726057	0.396777	0.64069	0.227004	0.262981	1.76327	0.320662	0.428833	0.247613	0.51063	1.16595	#NAME?
F. erecta_MT093220	F. carica_WG116	0.088469	0.161023	#NAME?	0	NaN	0.144576	0.26493	0.961057	0	0.0525467	#NAME?	0.106887	0.502706	0.622962	0.768602	0.281358	NaN
F. erecta_MT093220	F. microdictya_WG157	0.177098	0.214419	0.874316	0.136515	#NAME?	0.115432	0.339874	1.28188	0.043251	0.105122	#NAME?	0	0.536159	0.22171	0.446813	0.562786	NaN
F. beipeiensis_FB1-3	F. microcarpa_Fm	0.535546	0.42963	0.581759	#NAME?	#NAME?	0.289507	0.136903	0.07975	0.242292	0.0789295	0.963465	0.320947	0.246751	0.466676	0.766447	0.0936756	0
F. beipeiensis_FB1-3	F. hainanensis_OK078619	NaN	0.10725	1.16329	NaN	0	0.871986	0.128589	0	0.202151	0.0450335	#NAME?	0.642471	0.30186	0.311049	0.767949	0.0937157	0
F. beipeiensis_FB1-3	F. northern_GMFO17	NaN	0.10725	0.581759	NaN	0	#NAME?	0.142385	0	0.202151	0.0900914	#NAME?	0.642471	0.211028	0.466741	0.727753	0	0
F. beipeiensis_FB1-3	F. hirta_NC_051532	#NAME?	0.13779	0.289967	NaN	#NAME?	NaN	0.154249	0	0.303517	0.210299	#NAME?	0.213709	0.207217	0.258808	0.65872	0.187482	0
F. beipeiensis_FB1-3	F. religiosa_out5	#NAME?	0.0642068	0.435347	0	#NAME?	#NAME?	0.0861103	0.07972	0.100918	0.0631172	#NAME?	0.0532834	0.321405	0.466418	1.24353	0.210849	0
F. beipeiensis_FB1-3	F. tinctoria_out8	0.355438	0.0918772	0.289967	0	#NAME?	#NAME?	0.213707	0.31974	0.121195	0.262908	1.28133	0.106792	0.362061	0.207067	0.319608	0.187428	0
F. beipeiensis_FB1-3	F. ischnopoda_out9	0.133347	0.142812	0.289967	NaN	NaN	#NAME?	0.30906	0.07975	0.303394	0.135118	#NAME?	0.213646	0.274253	0.155125	0.319461	0.422075	0
F. beipeiensis_FB1-3	F. langkokensis_out10	#NAME?	0.107051	0.581759	NaN	NaN	NaN	0.123388	0.106457	0.202227	0.421127	#NAME?	0.106792	0.0822167	0.310745	0.640569	0.422165	0
F. beipeiensis_FB1-3	F. pumila_out12	#NAME?	0.20083	0.581759	NaN	NaN	0.0720408	0.194675	0.239336	#NAME?	0.262981	#NAME?	0.160043	0.208702	0.266246	0.940232	0.703734	0
F. beipeiensis_FB1-3	F. aurea_WG69	0.534647	0.172634	0.114887	#NAME?	#NAME?	0.431964	0.275624	0.159682	0.151646	0.0572347	1.93052	0.128128	0.163928	0.413708	0.928407	0.093689	0.153034
F. beipeiensis_FB1-3	F. cyathistipula_WG71	#NAME?	0.18709	0.144068	#NAME?	#NAME?	0.384781	0.205186	0.127597	0.101077	0.105136	3.22351	0.0800814	0.165372	0.206656	0.549508	0.187401	0.306322
F. beipeiensis_FB1-3	F. cyrtophylla_WG72	0.399955	0.0713806	0.581759	NaN	NaN	0.871711	0.21623	0.640712	0.607386	0.210299	#NAME?	0.106792	0.172114	0.207067	0.255356	0.187468	0
F. beipeiensis_FB1-3	F. gasparriniana_WG78	#NAME?	0.268169	0.874757	#NAME?	NaN	NaN	0.15434	0.319618	0.607386	0.315626	#NAME?	0.080022	0.120671	0.310745	0.511788	0.281268	0.060796
F. beipeiensis_FB1-3	F. esquiroliana_WG80	#NAME?	0.160844	0.289967	NaN	#NAME?	#NAME?	0.132202	0.159872	0.303517	0.210299	0.961318	0.16009	0.100517	0.248552	0.659145	0.0937023	0
F. beipeiensis_FB1-3	F. sagittata_WG86	0.534297	0.178629	0.216299	0	NaN	0.433625	0.133937	0	0.060432	0.315619	1.12287	0.106534	0.225747	0.349499	0.605575	0.187482	0
F. beipeiensis_FB1-3	F. vasculosa_WG90	0.267621	0.0803479	0.289967	NaN	NaN	0.144652	0.308865	0.320115	0.455614	0.157747	0.961318	0.321138	0.201206	0.155378	0.548079	0.0467885	0
F. beipeiensis_FB1-3	F. adhatodifolia_WG105	1.07015	0.257008	0.581759	0	NaN	#NAME?	0.250489	0.079811	0.363567	0.180255	2.24149	0.642091	0.318424	0.465517	0.431765	0.456566	0.152832
F. beipeiensis_FB1-3	F. maxima_WG112	0.535187	0.178081	0.581759	0	NaN	#NAME?	0.352616	0.106539	0.60665	0.252569	1.4418	0.963414	0.335725	0.309874	0.411887	0.497356	0.305648
F. beipeiensis_FB1-3	F. carica_WG116	0.266845	0.0918772	0.581759	NaN	NaN	0	0.142417	0.319862	0.303517	0.126199	#NAME?	0.106661	0.180866	0.25888	0.255374	0.0937023	0
F. beipeiensis_FB1-3	F. microdictya_WG157	#NAME?	0.183719	0.580993	0.274274	#NAME?	0	0.231558	0.159872	0.151703	0.105254	#NAME?	0.160427	0.339612	0.310751	0.382761	0	0
F. microcarpa_Fm	F. hainanensis_OK078619	0.535546	0.214738	#NAME?	#NAME?	3.46741	0.57978	0.119775	0.063726	0.151197	0	1.28624	0.213836	0.368688	0.311066	1.24101	0.281227	0
F. microcarpa_Fm	F. northern_GMFO17	0.535546	0.214738	NaN	#NAME?	3.46741	0.870335	0.129634	0.063726	0.151197	0.0350112	1.28624	0.213836	0.278088	0.388971	1.14255	0.140566	0
F. microcarpa_Fm	F. hirta_NC_051532	1.07087	0.241402	0	#NAME?	#NAME?	0.289507	0.138545	0.07975	0.172963	0.118211	1.28624	0.213773	0.28364	0.362758	1.0571	0.421954	0
F. microcarpa_Fm	F. religiosa_out5	1.07087	0.0918267	0.291495	0.548439	#NAME?	0.578977	0.0732499	0.159498	0.134344	0	0.643548	0.0800933	0.236652	1.24665	2.1063	0.562786	0
F. microcarpa_Fm	F. tinctoria_out8	0.399466	0.160965	0	0.548045	#NAME?	0.579343	0.178354	0.239336	0.120862	0.157635	0.480648	0.106824	0.394283	0.310967	0.534026	#NAME?	0
F. microcarpa_Fm	F. ischnopoda_out9	0.266427	0.214458	0	#NAME?	#NAME?	0.579343	0.231329	0.106125	0.189101	0.0700123	2.57559	0.213709	0.366134	0.232963	0.71018	1.12585	0
F. microcarpa_Fm	F. langkokensis_out10	0.802697	0.160756	NaN	#NAME?	#NAME?	0.289507	0.117276	0.127499	0.151254	0.189375	1.60675	0.106824	0.200948	0.435555	1.09854	1.12609	0
F. microcarpa_Fm	F. pumila_out12	0.802697	0.321687	NaN	#NAME?	#NAME?	0.114956	0.14763	0.212326	0.303091	0.157679	1.60879	0.16009	0.301419	0.355414	1.42965	1.68944	0
F. microcarpa_Fm	F. aurea_WG69	0.534117	0.224677	0	#NAME?	#NAME?	0.402082	0.233646	0.159369	0.129625	0.0241978	0.482183	0.128166	0.204222	0.414051	1.17274	#NAME?	0.306897
F. microcarpa_Fm	F. cyathistipula_WG71	1.61138	0.249734	0	#NAME?	#NAME?	0.359765	0.169373	0.136442	0.113399	0.0393987	1.12718	0.0801051	0.209022	0.206828	0.653039	#NAME?	0.614303
F. microcarpa_Fm	F. cyrtophylla_WG72	0.44395	0.107191	NaN	#NAME?	#NAME?	0.579597	0.173407	0.319732	0.201907	0.118211	1.93298	0.106824	0.230171	0.310967	0.664375	0.421924	0
F. microcarpa_Fm	F. gasparriniana_WG78	0.802697	0.536937	#NAME?	#NAME?	#NAME?	0.289507	0.136915	0.239245	0.201907	0.157703	1.92683	0.0800457	0.30169	0.435555	0.881747	0.844044	0.076203
F. microcarpa_Fm	F. esquiroliana_WG80	1.07231	0.322047	0	#NAME?	#NAME?	0.578977	0.123141	0.15956	0.172963	0.118211	0.641876	0.160138	0.255169	0.373268	1.05778	0.281187	0
F. microcarpa_Fm	F. sagittata_WG86	0.533764	0.268243	0.0965562	0.272777	#NAME?	0.384415	0.105993	0.045412	0.080354	0.197125	0.856852	0.106566	0.261555	0.341749	0.749714	0.421954	0
F. microcarpa_Fm	F. vasculosa_WG90	0.401034	0.1287	0	#NAME?	#NAME?	0.192355	0.226081	0.212994	0.216364	0.0788186	0.641876	0.321233	0.368688	0.311123	0.959502	0.112324	0
F. microcarpa_Fm	F. adhatodifolia_WG105	0.801818	0.367566	NaN	0.272777	#NAME?	1.449	0.219826	0.106206	0.181219	0.105076	1.28285	0.213709	0.345054	0.357976	0.656206	0.626945	0.306493
F. microcarpa_Fm	F. maxima_WG112	0.534657	0.256819	NaN	0.272777	#NAME?	1.15854	0.246293	0.127597	0.226789	0.135211	1.06966	0.963699	0.359832	0.351475	0.619276	0.731107	0.612952
F. microcarpa_Fm	F. carica_WG116	0.355438	0.160965	NaN	#NAME?	#NAME?	0.0961227	0.129663	0.239428	0.172963	0.0450397	1.92929	0.106693	0.301404	0.362859	0.709852	0.281187	0
F. microcarpa_Fm	F. microdictya_WG157	0.802966	0.321867	0.583522	0.82487	#NAME?	0.0719494	0.154036	0.15956	0.129674	0	1.60572	0.160475	0.383944	0.466676	0.708869	0.140576	0
F. hainanensis_OK078619	F. northern_GMFO17	NaN	NaN	#NAME?	NaN	NaN	0.290606	0.103065	0	NaN	0.0789187	#NAME?	NaN	0.251336	0.155555	2.04934	#NAME?	0
F. hainanensis_OK078619	F. hirta_NC_051532	#NAME?	0.0643505	0.582346	NaN	0.308548	0.871986	0.132197	0	0.121218	0.0858397	#NAME?	0.160185	0.279941	0.155259	1.28384	0.422135	0
F. hainanensis_OK078619	F. religiosa_out5	#NAME?	0	0.874316	0	2.80165	1.74586	0.0737994	0.063701	0.067174	0	#NAME?	0.0456437	0.417304	0.310894	2.25017	0.375111	0
F. hainanensis_OK078619	F. tinctoria_out8	0.355438	0	0.582346	0	1.85932	1.16331	0.189938	0.212912	0.075629	0.114468	1.60367	0.0800457	0.528125	0.103517	0.494899	0.422014	0
F. hainanensis_OK078619	F. ischnopoda_out9	0.133347	0.0918772	0.582346	NaN	0	1.16331	0.278118	0.063726	0.151461	0.0524286	#NAME?	0	0.469462	0.0775499	0.675346	1.12634	0
F. hainanensis_OK078619	F. langkokensis_out10	#NAME?	0.0459136	#NAME?	NaN	0	0.871986	0.10281	0.07975	0.100956	0.118178	#NAME?	0.0800457	0.167516	0.186416	1.43088	1.12658	0
F. hainanensis_OK078619	F. pumila_out12	#NAME?	0.160785	#NAME?	NaN	0	0.230833	0.17843	0.191246	0.303452	0.1145	#NAME?	0.127957	0.301527	0.177468	2.09355	1.1265	0
F. hainanensis_OK078619	F. aurea_WG69	0.534647	0.145841	0.144215	#NAME?	3.7586	0.519041	0.259378	0.127597	0.060564	0.0196304	1.60879	0.106708	0.210422	0.344699	1.56361	0.281268	0.306897
F. hainanensis_OK078619	F. cyathistipula_WG71	#NAME?	0.160485	0.192897	#NAME?	5.37009	0.505692	0.173845	0.106206	0.05046	0.0286096	3.55034	0.0640264	0.217205	0.137748	0.664105	0.421954	0.614303
F. hainanensis_OK078619	F. cyrtophylla_WG72	0.399955	0	#NAME?	NaN	0	0.87287	0.185317	0.319985	0.151611	0.0858397	#NAME?	0.0800457	0.251057	0.103517	0.610533	0.422105	0
F. hainanensis_OK078619	F. gasparriniana_WG78	#NAME?	0.241534	#NAME?	#NAME?	0	0.871986	0.1286	0.212831	0.151611	0.104974	#NAME?	0.0639788	0.301797	0.186416	0.956014	0.844405	0.076203
F. hainanensis_OK078619	F. esquiroliana_WG80	#NAME?	0.0804827	0.582346	NaN	0.308548	1.16258	0.110155	0.106457	0.121218	0.0858397	0.64089	0.127995	0.241337	0.124256	1.28466	0.281308	0
F. hainanensis_OK078619	F. sagittata_WG86	0.534297	0.137903	0.28961	0	0	0.578932	0.120528	0	0.046414	0.143143	0.962474	0.0912595	0.317843	0.271787	0.696009	0.422135	0
F. hainanensis_OK078619	F. vasculosa_WG90	0.267621	0	0.582346	NaN	0	0.522098	0.274512	0.159872	0.181963	0.0572347	0.64089	0.643042	0.603856	0	1.0538	0.112373	0
F. hainanensis_OK078619	F. adhatodifolia_WG105	1.07015	0.241127	#NAME?	0	0	2.03671	0.231191	0.063775	0.226875	0.0786858	2.56493	0.320852	0.398468	0.310293	0.69434	0.627214	0.306493
F. hainanensis_OK078619	F. maxima_WG112	0.535187	0.17504	#NAME?	0	0	1.74475	0.289061	0.079811	0.302853	0.0945024	1.28162	0.481417	0.418016	0.221302	0.645122	0.73142	0.612952
F. hainanensis_OK078619	F. carica_WG116	0.266845	0	#NAME?	NaN	0	0.289521	0.118666	0.212994	0.121218	0.0314795	#NAME?	0.0913681	0.301512	0.155302	0.675035	0.281308	0
F. hainanensis_OK078619	F. microdictya_WG157	#NAME?	0.1287	1.16682	0.274274	0.309035	0.216712	0.205803	0.106457	0.060587	0	#NAME?	0.106887	0.654324	0.15535	0.767312	0.140636	0
F. northern_GMFO17	F. hirta_NC_051532	#NAME?	0.0643505	0	NaN	0.308548	#NAME?	0.143895	0	0.121218	0.114484	#NAME?	0.160185	0.234176	0.207086	1.04892	0.281328	0
F. northern_GMFO17	F. religiosa_out5	#NAME?	0	0.291495	0	2.80165	#NAME?	0.0827575	0.063701	0.067174	0.0314968	#NAME?	0.0456437	0.336405	0.388757	1.95255	0.281238	0
F. northern_GMFO17	F. tinctoria_out8	0.355438	0	0	0	1.85932	#NAME?	0.198345	0.212912	0.075629	0.143124	1.60367	0.0800457	0.376743	0.155331	0.496351	0.281247	0
F. northern_GMFO17	F. ischnopoda_out9	0.133347	0.0918772	0	NaN	0	#NAME?	0.280826	0.063726	0.151461	0.0786641	#NAME?	0	0.347776	0.116367	0.649541	0.844465	0
F. northern_GMFO17	F. langkokensis_out10	#NAME?	0.0459136	NaN	NaN	0	#NAME?	0.11562	0.07975	0.100956	0.157614	#NAME?	0.0800457	0.138987	0.248644	1.11134	0.844646	0
F. northern_GMFO17	F. pumila_out12	#NAME?	0.160785	NaN	NaN	0	0.216575	0.18485	0.191246	0.303452	0.143163	#NAME?	0.127957	0.240908	0.221915	1.74065	1.408	0
F. northern_GMFO17	F. aurea_WG69	0.534647	0.145841	0	#NAME?	3.7586	0.577162	0.261714	0.127597	0.060564	0.0392715	2.25511	0.106708	0.162587	0.379306	1.32118	0.140586	0.153034
F. northern_GMFO17	F. cyathistipula_WG71	#NAME?	0.160485	0	#NAME?	5.37009	0.578381	0.179351	0.106206	0.05046	0.0572347	3.55034	0.0640264	0.191134	0.172247	0.614036	0.281207	0.306322
F. northern_GMFO17	F. cyrtophylla_WG72	0.399955	0	NaN	NaN	0	1.45589	0.196477	0.319985	0.151611	0.114484	#NAME?	0.0800457	0.206853	0.155331	0.596736	0.281308	0
F. northern_GMFO17	F. gasparriniana_WG78	#NAME?	0.241534	#NAME?	#NAME?	0	#NAME?	0.142398	0.212831	0.151611	0.140004	#NAME?	0.0639788	0.226055	0.248644	0.807789	0.562746	0.101881
F. northern_GMFO17	F. esquiroliana_WG80	#NAME?	0.0804827	0	NaN	0.308548	#NAME?	0.123328	0.106457	0.121218	0.114484	1.28337	0.127995	0.19368	0.18645	1.0496	0.140606	0
F. northern_GMFO17	F. sagittata_WG86	0.534297	0.137903	0.0965562	0	0	0.724221	0.128293	0	0.046414	0.171818	0.962474	0.0912595	0.273384	0.310726	0.679322	0.281328	0
F. northern_GMFO17	F. vasculosa_WG90	0.267621	0	0	NaN	0	0.677311	0.277842	0.159872	0.181963	0.0858751	1.28337	0.643042	0.339229	0.0777042	0.954342	0.0561672	0
F. northern_GMFO17	F. adhatodifolia_WG105	1.07015	0.241127	NaN	0	0	#NAME?	0.235638	0.063775	0.226875	0.104943	2.56493	0.320852	0.331749	0.388006	0.677691	0.562139	0.152832
F. northern_GMFO17	F. maxima_WG112	0.535187	0.17504	NaN	0	0	#NAME?	0.290089	0.079811	0.302853	0.126037	1.28162	0.481417	0.347271	0.265658	0.632768	0.646806	0.305648
F. northern_GMFO17	F. carica_WG116	0.266845	0	NaN	NaN	0	0.289744	0.132179	0.212994	0.121218	0.0629759	#NAME?	0.0913681	0.225841	0.207144	0.570374	0.140606	0
F. northern_GMFO17	F. microdictya_WG157	#NAME?	0.1287	0.583522	0.274274	0.309035	0.192782	0.213641	0.106457	0.060587	0.0393932	#NAME?	0.106887	0.422246	0.233108	0.727149	0	0
F. hirta_NC_051532	F. religiosa_out5	#NAME?	0.0356709	0.145291	0	#NAME?	#NAME?	0.091076	0.07972	0.075643	0.105032	#NAME?	0.0456302	0.300931	0.362558	1.75492	0.469014	0
F. hirta_NC_051532	F. tinctoria_out8	0.354958	0.0804827	0	0	#NAME?	#NAME?	0.189938	0.31974	0	0.118162	1.60367	#NAME?	0.409406	0.155331	0.45541	0.562837	0
F. hirta_NC_051532	F. ischnopoda_out9	0.133167	0.160844	0	NaN	#NAME?	#NAME?	0.425204	0.106457	0.101153	0.0349871	#NAME?	#NAME?	0.382127	0.116367	0.585946	1.4083	0
F. hirta_NC_051532	F. langkokensis_out10	#NAME?	0	0	NaN	#NAME?	NaN	0.140348	0.320115	0	0	#NAME?	#NAME?	0.268323	0.207364	0.599134	0.844947	0
F. hirta_NC_051532	F. pumila_out12	#NAME?	0.12863	0	NaN	#NAME?	0.0720408	0.261206	0.479788	0.151818	0.0393878	#NAME?	0.641901	0.469822	0.186553	1.54276	1.4085	NaN
F. hirta_NC_051532	F. aurea_WG69	1.06907	0.192581	0	#NAME?	#NAME?	0.431964	0.259378	0.159682	0.075778	0.0967894	1.60879	0.106677	0.190093	0.36648	1.21073	0.422014	0.306897
F. hirta_NC_051532	F. cyathistipula_WG71	#NAME?	0.214059	0	#NAME?	#NAME?	0.384781	0.173845	0.127597	0.06061	0.157592	3.55034	0.0640073	0.208009	0.197147	0.584076	0.562756	0.614303
F. hirta_NC_051532	F. cyrtophylla_WG72	0.132988	0.0535956	0	NaN	#NAME?	0.871711	0.24713	0.640712	0	0.15757	#NAME?	#NAME?	0.250958	0.155331	0.455158	0.562957	0
F. hirta_NC_051532	F. gasparriniana_WG78	#NAME?	0.214699	0.291936	#NAME?	#NAME?	NaN	0.270398	#NAME?	0	0	#NAME?	0.320953	0.415431	0.207364	0.410302	0.562946	0.153237
F. hirta_NC_051532	F. esquiroliana_WG80	#NAME?	0	NaN	NaN	NaN	#NAME?	0.0514997	#NAME?	NaN	0	0	0.642091	0.352612	0.103664	1.02841	#NAME?	NaN
F. hirta_NC_051532	F. sagittata_WG86	0.801278	0.160768	0.0721881	0	#NAME?	0.433625	0.120528	0	0.060467	0.252103	0.962474	0.0912324	0.300995	0.258444	0.611649	0.562997	0
F. hirta_NC_051532	F. vasculosa_WG90	0.802697	0.0643505	0	NaN	#NAME?	0.144652	0.224479	0.320115	0.227672	0.118195	0.64089	0.213899	0.279941	0.233194	0.897938	0.168604	0
F. hirta_NC_051532	F. adhatodifolia_WG105	1.06871	0.321621	0	0	#NAME?	#NAME?	0.21558	0.079811	0.259535	0.210148	2.56493	0.16009	0.32661	0.271086	0.639988	0.692284	0.306493
F. hirta_NC_051532	F. maxima_WG112	1.07015	0.224718	0	0	#NAME?	#NAME?	0.291093	0.106539	0.363773	0.270417	1.28162	0.481274	0.339508	0.275282	0.562551	0.816033	0.612952
F. hirta_NC_051532	F. carica_WG116	0	0.0804827	0	NaN	#NAME?	0	0.166159	0.319862	0	0.0900542	#NAME?	0.213899	0.279866	0.207144	0.512313	0.422075	0
F. hirta_NC_051532	F. microdictya_WG157	#NAME?	0.160756	0.290848	0.274274	#NAME?	0	0.257297	0.159872	0.075806	0.135118	#NAME?	0.106856	0.339236	0.258808	0.658174	0.281348	0
F. religiosa_out5	F. tinctoria_out8	0.711536	0	0.145291	0	#NAME?	#NAME?	0.118297	0.239245	0.054917	0.140062	1.60675	0	0.425284	0.310796	0.890553	1.40789	NaN
F. religiosa_out5	F. ischnopoda_out9	0.667351	0.0583373	0.145291	0	#NAME?	#NAME?	0.147277	0.106084	0.100817	0.0629846	#NAME?	0.0456166	0.401672	0.232834	1.1654	0.844708	0
F. religiosa_out5	F. langkokensis_out10	#NAME?	0.0291527	0.291495	0	#NAME?	#NAME?	0.0768384	0.12745	0.067199	0.157747	#NAME?	0	0.250822	0.435315	1.97375	0.844888	0
F. religiosa_out5	F. pumila_out12	#NAME?	0.0962567	0.291495	0	#NAME?	0.288472	0.128826	0.212244	0.15149	0.1401	#NAME?	0.0398665	0.316032	0.355217	2.49135	1.12672	0
F. religiosa_out5	F. aurea_WG69	1.60543	0.106711	0.0575669	0.273091	#NAME?	0.648645	0.172649	0.159308	0.037793	0.0224599	0.96592	0.0354628	0.227592	0.413822	1.92011	1.12601	#NAME?
F. religiosa_out5	F. cyathistipula_WG71	#NAME?	0.114376	0.0721881	0.273091	#NAME?	0.674092	0.127705	0.13639	0.033587	0.0350063	2.90675	0	0.255727	0.275714	0.900895	1.40769	#NAME?
F. religiosa_out5	F. cyrtophylla_WG72	0.934096	0	0.291495	0	#NAME?	1.7453	0.107056	0.319609	0.0865	0.105032	#NAME?	0	0.286404	0.310796	1.0437	0.468981	0
F. religiosa_out5	F. gasparriniana_WG78	#NAME?	0.120499	0.584404	0.274669	#NAME?	#NAME?	0.086118	0.239153	0.0865	0.135118	#NAME?	0	0.318976	0.435315	1.40423	0.703634	0.101881
F. religiosa_out5	F. esquiroliana_WG80	#NAME?	0.0401521	0.145291	0	#NAME?	#NAME?	0.0796848	0.159498	0.075643	0.105032	0.642116	0.0398784	0.285279	0.373062	1.75605	0.375057	0
F. religiosa_out5	F. sagittata_WG86	1.06959	0.0875616	0.144508	0	#NAME?	0.868184	0.0937857	0.045395	0.037652	0.175148	0.964319	0.0398784	0.300519	0.34156	1.01732	0.469014	0
F. religiosa_out5	F. vasculosa_WG90	1.33935	0	0.145291	0	#NAME?	0.57923	0.139886	0.212912	0.113549	0.0901162	0.642116	0.0533309	0.417304	0.310951	1.61201	0.187278	NaN
F. religiosa_out5	F. adhatodifolia_WG105	2.1423	0.160394	0.291495	0	#NAME?	#NAME?	0.138649	0.106166	0.109789	0.0945284	2.56985	0.0456166	0.374385	0.413585	0.96997	0.615016	#NAME?
F. religiosa_out5	F. maxima_WG112	1.60705	0.128076	0.291495	0	#NAME?	#NAME?	0.180114	0.127548	0.134344	0.11826	1.28408	0.127995	0.386763	0.398659	0.924666	0.692432	#NAME?
F. religiosa_out5	F. carica_WG116	0.801278	0	0.291495	0	#NAME?	0.434175	0.0827758	0.239336	0.075643	0.0393932	#NAME?	0.0318828	0.318673	0.362658	1.16487	0.375057	NaN
F. religiosa_out5	F. microdictya_WG157	#NAME?	0.0713414	0.43667	0.136613	#NAME?	0.288879	0.123051	0.159498	0.037808	0	#NAME?	0	0.421964	0.466418	1.2425	0.281258	NaN
F. tinctoria_out8	F. ischnopoda_out9	0.801617	0.161053	0	0	#NAME?	#NAME?	0.574654	0.07972	0.050488	0.0900542	1.60163	#NAME?	0.725094	0	0.512942	0.844525	0
F. tinctoria_out8	F. langkokensis_out10	0.266067	0.0535956	0	0	#NAME?	#NAME?	0.15431	0.319487	0	0.189297	1.92315	NaN	0.368771	0.186502	0.416368	1.4082	0
F. tinctoria_out8	F. pumila_out12	0.266067	0.19305	0	0	#NAME?	0.144164	0.212095	0.399037	0.060621	0.157614	1.92561	0.320763	0.466293	0.17755	0.705384	1.97183	0
F. tinctoria_out8	F. aurea_WG69	0.398791	0.160515	0	0.272894	#NAME?	0.504246	0.27723	0.319478	0.043226	0.121003	0.320234	0.0533071	0.250382	0.338324	0.6915	#NAME?	#NAME?
F. tinctoria_out8	F. cyathistipula_WG71	0.712979	0.178416	0	0.272894	#NAME?	0.481251	0.192246	0.255285	0.037815	0.197016	0.962474	0	0.232244	0.169	0.510859	#NAME?	#NAME?
F. tinctoria_out8	F. cyrtophylla_WG72	1.33575	0	0	0	#NAME?	1.16294	0.441814	0.640467	0	0.262872	0.961625	NaN	0.301593	NaN	0.329187	0.281328	0
F. tinctoria_out8	F. gasparriniana_WG78	0.266067	0.322224	0.291936	0.274472	#NAME?	#NAME?	0.252722	0.639465	0	0.157638	2.2422	0	0.528482	0.186502	0.35825	1.12585	0.101881
F. tinctoria_out8	F. esquiroliana_WG80	0.355438	0.10737	0	0	#NAME?	#NAME?	0.166181	0.479788	0	0.118162	0.800285	0.320858	0.422608	0.124313	0.455703	0.421954	0
F. tinctoria_out8	F. sagittata_WG86	0.42509	0.120598	0.0721881	0	#NAME?	0.578496	0.141184	0.12745	0.040193	0.283654	0.961481	0.0455895	0.342012	0.232623	0.472991	0.562837	0
F. tinctoria_out8	F. vasculosa_WG90	0.332699	0	0	0	#NAME?	0.289469	0.308848	0.319992	0.129871	0.157614	0.800285	0.106887	0.528125	0.103536	0.369444	0.168556	NaN
F. tinctoria_out8	F. adhatodifolia_WG105	0.532148	0.275727	0	0	#NAME?	#NAME?	0.259504	0.23952	0.181356	0.245205	1.43949	0.0799982	0.456262	0.232383	0.374307	0.692086	#NAME?
F. tinctoria_out8	F. maxima_WG112	0.399196	0.192652	0	0	#NAME?	#NAME?	0.344689	0.319732	0.226961	0.315528	1.1736	0.320662	0.473604	0.240896	0.305925	0.8158	#NAME?
F. tinctoria_out8	F. carica_WG116	0.354958	0	0	0	#NAME?	0.144652	0.278045	0.31974	0	0.135099	2.24507	0.106887	0.603775	#NAME?	0.341403	0.140616	NaN
F. tinctoria_out8	F. microdictya_WG157	0.4441	0.107191	0.290848	0.136515	#NAME?	0.0962447	0.285027	0.479788	0.043242	0.180181	1.92192	0	0.573521	0.207067	0.204077	0.281268	NaN
F. ischnopoda_out9	F. langkokensis_out10	0	0.120499	0	NaN	NaN	#NAME?	0.206072	0.15956	0.050488	0.0525467	#NAME?	#NAME?	0.331906	0.133066	0.555555	#NAME?	0
F. ischnopoda_out9	F. pumila_out12	0	0.229648	0	NaN	NaN	0.144164	0.449665	0.319234	0.202342	0.0700026	#NAME?	0.64171	0.427451	0.137939	0.941186	#NAME?	0
F. ischnopoda_out9	F. aurea_WG69	0.265977	0.187125	0	#NAME?	#NAME?	0.504246	0.381036	0.159369	0.121195	0.0673696	1.60675	0.106645	0.240376	0.28595	0.864995	1.12601	0.306897
F. ischnopoda_out9	F. cyathistipula_WG71	0.668702	0.204213	0	#NAME?	#NAME?	0.481251	0.291965	0.136442	0.100975	0.105003	3.54582	0.0639883	0.222155	0.142838	0.510623	1.40769	0.614303
F. ischnopoda_out9	F. cyrtophylla_WG72	#NAME?	0.10725	0	NaN	NaN	1.16294	0.696577	0.106498	0.151818	0.135099	#NAME?	#NAME?	0.335173	0	0.461192	0.844706	0
F. ischnopoda_out9	F. gasparriniana_WG78	0	0.321982	0.291936	#NAME?	NaN	#NAME?	0.386568	0.319365	0.075821	0.0450088	#NAME?	0.320858	0.402601	0.133066	0.448134	#NAME?	0.153237
F. ischnopoda_out9	F. esquiroliana_WG80	0.133347	0.19312	0	NaN	#NAME?	#NAME?	0.309046	0.212994	0.101153	0.0349871	1.92499	0.641901	0.329263	0.0886949	0.586324	1.12617	0
F. ischnopoda_out9	F. sagittata_WG86	0.332249	0.160676	0.0721881	0	NaN	0.578496	0.194891	0.063726	0.082421	0.200426	1.60607	0.0912052	0.300931	0.199165	0.472772	1.4083	NaN
F. ischnopoda_out9	F. vasculosa_WG90	0.177517	0.0918772	0	NaN	NaN	0.289469	0.574362	0	0.242751	0.090079	1.92499	0.213836	0.402329	0.0775642	0.40209	0.281167	0
F. ischnopoda_out9	F. adhatodifolia_WG105	0.44365	0.285723	0	0	NaN	#NAME?	0.327817	0.106206	0.264834	0.157524	3.85208	0.160043	0.431615	0.185696	0.432204	0.984904	0.306493
F. ischnopoda_out9	F. maxima_WG112	0.266247	0.213895	0	0	NaN	#NAME?	0.441112	0.127597	0.353525	0.19707	1.92477	0.481132	0.448021	0.196874	0.392613	1.28709	0.612952
F. ischnopoda_out9	F. carica_WG116	0.133167	0.10725	0	NaN	NaN	0.144652	0.353439	0.07975	0.101153	0.039377	#NAME?	0.213836	0.483038	0.155669	0.51247	0.562946	0
F. ischnopoda_out9	F. microdictya_WG157	0.266575	0.160665	0.290848	0.274274	#NAME?	0.0962447	0.530359	0.15956	0.121241	0.0787752	#NAME?	0.106824	0.46644	0.155125	0.319196	0.844525	0
F. langkokensis_out10	F. pumila_out12	NaN	0.0917763	NaN	NaN	NaN	0.0720408	0.220479	0.426141	0.101153	0.0630998	#NAME?	0.320763	0.301914	0.233323	1.92888	#NAME?	0
F. langkokensis_out10	F. aurea_WG69	0.801348	0.160305	0	#NAME?	#NAME?	0.431964	0.209875	0.191466	0.060587	0.125985	1.92929	0.0533071	0.132089	0.403357	1.28439	1.12625	0.153034
F. langkokensis_out10	F. cyathistipula_WG71	#NAME?	0.174944	0	#NAME?	#NAME?	0.384781	0.141866	0.159369	0.050479	0.252465	3.22146	0	0.130585	0.216984	0.570168	1.408	0.306322
F. langkokensis_out10	F. cyrtophylla_WG72	0.266126	0.0401521	NaN	NaN	NaN	0.871711	0.196563	0.480155	0	0.25243	#NAME?	NaN	0.162187	0.186502	0.416138	1.4085	0
F. langkokensis_out10	F. gasparriniana_WG78	NaN	0.214699	#NAME?	#NAME?	NaN	NaN	0.265	0.960323	0	0	#NAME?	0	0.302185	#NAME?	0.641994	#NAME?	0.307302
F. langkokensis_out10	F. esquiroliana_WG80	#NAME?	0	0	NaN	#NAME?	#NAME?	0.112269	0.640467	0	0	0.319839	0.320858	0.181235	0.155583	0.599519	0.563067	0
F. langkokensis_out10	F. sagittata_WG86	0.667351	0.128471	0.0965562	0	NaN	0.433625	0.0947137	0.063726	0.046431	0.360601	1.12215	0.0455895	0.209193	0.282098	0.598632	1.4086	0
F. langkokensis_out10	F. vasculosa_WG90	0.534827	0.0459136	0	NaN	NaN	0.144652	0.180035	0.319862	0.182031	0.189349	0.960705	0.106887	0.167516	0.18645	0.923804	0.281228	0
F. langkokensis_out10	F. adhatodifolia_WG105	1.33665	0.249872	NaN	0	NaN	#NAME?	0.190632	0.127597	0.226961	0.315619	2.88366	0.0799982	0.284775	0.309988	0.628497	0.985115	0.152832
F. langkokensis_out10	F. maxima_WG112	0.802157	0.187056	NaN	0	NaN	#NAME?	0.259527	0.159682	0.302968	0.473825	1.44087	0.320662	0.301128	0.309867	0.581497	1.28737	0.305648
F. langkokensis_out10	F. carica_WG116	0.133167	0.0535956	NaN	NaN	NaN	0	0.132238	0.319609	0	0.157793	#NAME?	0.106887	0.167471	0.248712	0.469727	1.12642	0
F. langkokensis_out10	F. microdictya_WG157	#NAME?	0.120433	0.583522	0.274274	#NAME?	0	0.205858	0.212994	0.06061	0.236753	#NAME?	0	0.274179	0.310745	0.640038	0.844706	0
F. pumila_out12	F. aurea_WG69	0.801348	0.233299	0	#NAME?	#NAME?	0.250114	0.248431	0.26571	0.303517	0.121036	1.93175	0.0913002	0.189014	0.361841	1.75778	1.68969	0.306897
F. pumila_out12	F. cyathistipula_WG71	#NAME?	0.256725	0	#NAME?	#NAME?	0.204613	0.197556	0.227485	0.202304	0.19707	3.87553	0.0532596	0.192219	0.206568	0.78753	1.97155	0.614303
F. pumila_out12	F. cyrtophylla_WG72	0.266126	0.137739	NaN	NaN	NaN	0.23076	0.308818	0.533078	0.303812	0.197043	#NAME?	0.320763	0.301369	0.17755	0.640711	1.97225	0
F. pumila_out12	F. gasparriniana_WG78	NaN	0.160876	#NAME?	#NAME?	NaN	0.0720408	0.337017	0.479421	0.303812	0.0525467	#NAME?	0.160237	0.422985	0.233323	2.05721	#NAME?	0.153237
F. pumila_out12	F. esquiroliana_WG80	#NAME?	0.160876	0	NaN	#NAME?	0.144072	0.20567	0.639955	0.151818	0.0393878	0.320247	0.320567	0.388358	0.155521	1.54375	1.12634	NaN
F. pumila_out12	F. sagittata_WG86	0.667351	0.214236	0.0965562	0	NaN	0.191307	0.131871	0.159185	0.090716	0.283732	1.12359	0.0797085	0.287797	0.262462	0.792893	1.97239	0
F. pumila_out12	F. vasculosa_WG90	0.534827	0.160785	0	NaN	NaN	0.0957276	0.250572	0.426141	0.607937	0.157657	0.961931	0.160185	0.301527	0.177501	1.3872	0.421917	0
F. pumila_out12	F. adhatodifolia_WG105	1.33665	0.361619	NaN	0	NaN	0.360567	0.233859	0.212489	0.424477	0.245272	2.24292	0.127881	0.329656	0.275434	0.792059	1.1542	0.306493
F. pumila_out12	F. maxima_WG112	0.802157	0.262508	NaN	0	NaN	0.288289	0.267741	0.255285	0.708285	0.315615	1.12072	0.320371	0.34408	0.278768	0.791693	1.52903	0.612952
F. pumila_out12	F. carica_WG116	0.133167	0.322106	NaN	NaN	NaN	0.0478366	0.231365	0.39919	0.151818	0.135136	#NAME?	0.160185	0.301445	0.221976	1.28396	1.68993	0
F. pumila_out12	F. microdictya_WG157	#NAME?	0.229521	0.583522	0.274274	#NAME?	0.0409209	0.267462	0.319234	0.303632	0.18023	#NAME?	0.080022	0.371193	0.266246	1.53956	1.4081	0
F. aurea_WG69	F. cyathistipula_WG71	1.07123	0.0917595	0	NaN	#NAME?	1.15487	0.138346	0	0	0	#NAME?	0.321524	0.150255	0.232598	0.627047	#NAME?	#NAME?
F. aurea_WG69	F. cyrtophylla_WG72	0.443201	0.133613	0	#NAME?	#NAME?	0.518875	0.326434	0.426794	0.101096	0.0967894	0.964692	0.0533071	0.177792	0.338324	0.796939	0.421984	0.306897
F. aurea_WG69	F. gasparriniana_WG78	0.801348	0.285566	0.072298	#NAME?	#NAME?	0.431964	0.275649	0.319356	0.101096	0.114452	2.24937	0.0456505	0.175275	0.403357	0.99411	0.844164	0.203931
F. aurea_WG69	F. esquiroliana_WG80	1.07051	0.214098	0	#NAME?	#NAME?	0.503925	0.21987	0.239612	0.075778	0.0967894	0.802843	0.0913274	0.161724	0.372264	1.21151	0.281227	0.306897
F. aurea_WG69	F. sagittata_WG86	0.532864	0.183218	0.040856	0.135826	#NAME?	0.430158	0.194686	0.090928	0.025146	0.125788	0.96456	0.0709037	0.22043	0.35779	0.848861	0.422014	0.306897
F. aurea_WG69	F. vasculosa_WG90	0.40036	0.145841	0	#NAME?	#NAME?	0.334826	0.396487	0.319854	0.151668	0.0726025	0.802843	0.128242	0.210422	0.344763	1.17256	0.112341	#NAME?
F. aurea_WG69	F. adhatodifolia_WG105	0.533038	0.172571	0	0.135826	#NAME?	0.575877	0.295223	0.079872	0.216118	0.0898752	1.76722	0.106645	0.25234	0.393938	0.767583	0.627035	#NAME?
F. aurea_WG69	F. maxima_WG112	0.266575	0.139953	0	0.135826	#NAME?	0.503605	0.361293	0.106621	0.302919	0.104943	1.17736	0.240454	0.261931	0.386752	0.727663	0.731211	#NAME?
F. aurea_WG69	F. carica_WG116	0.354838	0.160515	0	#NAME?	#NAME?	0.28683	0.291016	0.319601	0.075778	0.0524358	2.25224	0.0709882	0.175108	0.366582	0.800311	0.281227	#NAME?
F. aurea_WG69	F. microdictya_WG157	0.801617	0.187022	0.115239	0.54765	#NAME?	0.245362	0.32436	0.239612	0	0.0262181	2.57395	0.0640644	0.259669	0.413708	0.8634	0.140596	#NAME?
F. cyathistipula_WG71	F. cyrtophylla_WG72	0.935988	0.145814	0	#NAME?	#NAME?	0.505531	0.219899	0.319723	0.075806	0.157592	2.90305	0	0.156061	0.169	0.430097	0.562716	0.614303
F. cyathistipula_WG71	F. gasparriniana_WG78	#NAME?	0.321382	0.0967029	#NAME?	#NAME?	0.384781	0.187258	0.255187	0.075806	0.210241	3.54129	0	0.177636	0.216984	0.510515	1.12569	0.30615
F. cyathistipula_WG71	F. esquiroliana_WG80	#NAME?	0.240951	0	#NAME?	#NAME?	0.480945	0.147542	0.191466	0.06061	0.157592	1.77174	0.0532755	0.162764	0.185954	0.584455	0.421894	0.614303
F. cyathistipula_WG71	F. sagittata_WG86	1.07176	0.197386	0.047819	0.135826	#NAME?	0.402338	0.171907	0.079468	0.023207	0.189054	1.39585	0.0398843	0.224946	0.214469	0.553645	0.562756	0.614303
F. cyathistipula_WG71	F. vasculosa_WG90	1.34205	0.160485	0	#NAME?	#NAME?	0.287606	0.230829	0.239612	0.12131	0.118211	1.77174	0.0801527	0.217205	0.137773	0.56511	0.168532	#NAME?
F. cyathistipula_WG71	F. adhatodifolia_WG105	1.60814	0.187022	0	0.135826	#NAME?	0.577096	0.222371	0.063824	0.189065	0.140081	2.41434	0.0639883	0.259403	0.224892	0.483684	0.691987	#NAME?
F. cyathistipula_WG71	F. maxima_WG112	1.07231	0.149339	0	0.135826	#NAME?	0.48064	0.273181	0.079872	0.252381	0.180255	1.82525	0.213741	0.269648	0.231829	0.457876	0.815684	#NAME?
F. cyathistipula_WG71	F. carica_WG116	0.802899	0.178416	0	#NAME?	#NAME?	0.229954	0.179391	0.255383	0.06061	0.0900666	2.8975	0.0399318	0.150139	0.197201	0.407702	0.421894	#NAME?
F. cyathistipula_WG71	F. microdictya_WG157	#NAME?	0.2041	0.144508	0.54765	#NAME?	0.191246	0.249228	0.191466	0	0.0450335	3.2194	0	0.270731	0.206656	0.475279	0.281227	#NAME?
F. cyrtophylla_WG72	F. gasparriniana_WG78	0.266126	0.19312	#NAME?	#NAME?	NaN	0.871711	0.270458	1.2814	0	0.210212	#NAME?	0	0.251227	0.186502	0.358052	1.12609	0.076203
F. cyrtophylla_WG72	F. esquiroliana_WG80	0.399955	0.0643505	0	NaN	#NAME?	1.16221	0.216221	0.961424	0	0.15757	1.28419	0.320858	0.215247	0.124313	0.455452	0.422044	0
F. cyrtophylla_WG72	F. sagittata_WG86	0.465049	0.0963715	0.0965562	0	NaN	0.578748	0.161491	0.159621	0.054938	0.189028	0.963089	0.0455895	0.263043	0.232623	0.42036	0.562957	0
F. cyrtophylla_WG72	F. vasculosa_WG90	0.354958	0	0	NaN	NaN	0.386126	0.441589	#NAME?	0.303739	0.197043	1.28419	0.106887	0.251057	0.103536	0.447679	0.168592	0
F. cyrtophylla_WG72	F. adhatodifolia_WG105	0.443051	0.214216	NaN	0	NaN	2.03606	0.231242	0.319977	0.302968	0.210148	3.21222	0.0799982	0.314776	0.232383	0.38277	0.692235	0.306493
F. cyrtophylla_WG72	F. maxima_WG112	0.44365	0.160364	NaN	0	NaN	1.7442	0.330608	0.480522	0.454981	0.270417	1.28244	0.320662	0.328853	0.240896	0.382593	0.815975	0.612952
F. cyrtophylla_WG72	F. carica_WG116	0.132988	0	NaN	NaN	NaN	0.289429	0.220785	0.640712	0	0.0900542	#NAME?	0.106887	0.113004	#NAME?	0.358432	0.140646	0
F. cyrtophylla_WG72	F. microdictya_WG157	0.533038	0.0803037	0.583522	0.274274	#NAME?	0.216643	0.308992	0.961424	0.101134	0.135118	#NAME?	0	0.322859	0.207067	0.311936	0.281328	0
F. gasparriniana_WG78	F. esquiroliana_WG80	#NAME?	0.322227	0.291936	#NAME?	#NAME?	#NAME?	0.231751	#NAME?	0	0	0.639258	0.160285	0.302276	0.155583	0.410566	0.281358	0.153237
F. gasparriniana_WG78	F. sagittata_WG86	0.667351	0.275854	0.193582	0.136613	NaN	0.433625	0.133948	0.159437	0.054938	0.315307	1.28162	0.0398546	0.232539	0.282098	0.530745	1.12617	0.153237
F. gasparriniana_WG78	F. vasculosa_WG90	0.534827	0.241534	0.291936	#NAME?	NaN	0.144652	0.308892	0.960323	0.303739	0.157682	1.2801	0.0800933	0.22631	0.18645	0.695613	0.210789	0.101881
F. gasparriniana_WG78	F. adhatodifolia_WG105	1.33665	0.482873	#NAME?	0.136613	NaN	#NAME?	0.222556	0.239428	0.302968	0.270342	3.20196	0.0639408	0.352971	0.309988	0.55078	0.900114	0.203661
F. gasparriniana_WG78	F. maxima_WG112	0.802157	0.321319	#NAME?	0.136613	NaN	#NAME?	0.308399	0.319609	0.454981	0.378797	1.59992	0.213582	0.370287	0.309867	0.511048	1.16595	0.305475
F. gasparriniana_WG78	F. carica_WG116	0.133167	0.322224	#NAME?	#NAME?	NaN	0	0.168417	0.63971	0	0.126147	#NAME?	0.0800933	0.301716	0.248712	0.512365	0.844284	0.101881
F. gasparriniana_WG78	F. microdictya_WG157	#NAME?	0.321805	0.877406	0.550812	#NAME?	0	0.278045	0.479604	0.101134	0.189271	#NAME?	0	0.331996	0.310745	0.682621	0.562786	0.101881
F. esquiroliana_WG80	F. sagittata_WG86	0.802359	0.183837	0.0721881	0	#NAME?	0.57813	0.0985029	0.07975	0.060467	0.252103	0.640405	0.0797322	0.23257	0.253844	0.612044	0.422075	0
F. esquiroliana_WG80	F. vasculosa_WG90	0.803776	0.0804827	0	NaN	#NAME?	0.289285	0.196403	0.640467	0.227672	0.118195	0.319825	0.160233	0.180972	0.124278	0.898517	0.112357	0
F. esquiroliana_WG80	F. adhatodifolia_WG105	1.60705	0.375433	0	0	#NAME?	#NAME?	0.200165	0.159682	0.259535	0.210148	1.27998	0.127919	0.316635	0.265658	0.640402	0.627124	0.306493
F. esquiroliana_WG80	F. maxima_WG112	1.07159	0.249826	0	0	#NAME?	#NAME?	0.273947	0.213157	0.363773	0.270417	0.852751	0.320466	0.332169	0.271086	0.597252	0.731316	0.612952
F. esquiroliana_WG80	F. carica_WG116	0.266845	0.10737	0	NaN	#NAME?	0.14456	0.14241	0.479972	0	0.0900542	1.28174	0.160233	0.241271	0.186502	0.512643	0.281268	0
F. esquiroliana_WG80	F. microdictya_WG157	#NAME?	0.193014	0.290848	0.274274	#NAME?	0.0961837	0.198362	0.319862	0.075806	0.135118	1.60214	0.0800457	0.276547	0.248552	0.658599	0.140616	0
F. sagittata_WG86	F. vasculosa_WG90	0.44455	0.107139	0.0721881	0	NaN	0.288106	0.169518	0.07975	0.075551	0.220622	0.426407	0.106629	0.284338	0.217224	0.619362	0.168604	0
F. sagittata_WG86	F. adhatodifolia_WG105	0.711056	0.26287	0.0965562	0	NaN	1.01282	0.193733	0.045447	0.120573	0.229183	1.06658	0.0912052	0.320833	0.340899	0.511298	0.692284	0.306493
F. sagittata_WG86	F. maxima_WG112	0.533404	0.206157	0.0965562	0	NaN	0.867633	0.205147	0.053084	0.139286	0.280348	0.638726	0.191933	0.355386	0.285633	0.511061	0.816033	0.612952
F. sagittata_WG86	F. carica_WG116	0.398926	0.120598	0.0965562	0	NaN	0.215956	0.128321	0.127499	0.05033	0.210119	1.28326	0.0637459	0.259693	0.258515	0.472554	0.422075	0
F. sagittata_WG86	F. microdictya_WG157	0.667576	0.200959	0.145291	0.0905937	#NAME?	0.172422	0.16147	0.063726	0.025156	0.225318	1.12143	0.0532676	0.301081	0.279283	0.4719	0.281348	0
F. vasculosa_WG90	F. adhatodifolia_WG105	0.667801	0.241127	0	0	NaN	0.723991	0.328895	0.213157	0.216364	0.175148	0.958791	0.213836	0.398468	0.206667	0.575091	0.370077	#NAME?
F. vasculosa_WG90	F. maxima_WG112	0.400765	0.17504	0	0	NaN	0.578863	0.451007	0.320107	0.303263	0.22538	0.638768	0.96427	0.418016	0.221343	0.532084	0.384388	#NAME?
F. vasculosa_WG90	F. carica_WG116	0.266427	0	0	NaN	NaN	0.0720408	0.277903	0.320115	0.227672	0.135136	1.28174	0.106756	0.301512	0.155331	0.475122	0.112357	NaN
F. vasculosa_WG90	F. microdictya_WG157	0.535007	0.0918267	0.290848	0.274274	#NAME?	0.0575184	0.411942	0.640467	0.151726	0.0900914	0.960093	0.16057	0.553566	0.155378	0.547624	0.0561712	NaN
F. adhatodifolia_WG105	F. maxima_WG112	#NAME?	0.128653	NaN	0	NaN	#NAME?	0.192845	0	0	0	0.637627	0.160285	0.211019	0.103245	0.280681	0.562425	#NAME?
F. adhatodifolia_WG105	F. carica_WG116	0.354718	0.275727	NaN	0	NaN	0.578863	0.210767	0.239612	0.259535	0.157635	3.20606	0.0913138	0.352636	0.271161	0.392613	0.627124	#NAME?
F. adhatodifolia_WG105	F. microdictya_WG157	1.3371	0.285566	0.583522	0.0905937	#NAME?	0.385148	0.273971	0.159682	0.2162	0.118227	2.23862	0.106824	0.439107	0.309995	0.470766	0.562179	#NAME?
F. maxima_WG112	F. carica_WG116	0.355198	0.192652	NaN	0	NaN	0.4339	0.290153	0.319854	0.363773	0.210357	1.60197	0.192161	0.369936	0.275358	0.392432	0.731316	#NAME?
F. maxima_WG112	F. microdictya_WG157	0.802427	0.213777	0.583522	0.0905937	#NAME?	0.288696	0.327687	0.213157	0.303034	0.157769	1.43995	0.642281	0.456447	0.309874	0.391887	0.646852	#NAME?
F. carica_WG116	F. microdictya_WG157	0.40009	0.107191	0.583522	0.274274	#NAME?	0	0.213688	0.479972	0.075806	0.0525539	#NAME?	0.0533309	0.392053	0.25888	0.4259	0.140616	NaN
#NAME? indicate dN≠0, dS=0; NaN indicate dN, dS=0
